# Supplementary material for: Autocrine IL-6/STAT3 signaling aids development of acquired drug resistance in Group 3 medulloblastoma
Source: Cell Death Dis. 2020 Dec 5;11(12):1035. doi: 10.1038/s41419-020-03241-y (PMC7719195; doi:10.1038/s41419-020-03241-y)
Supplement: Supplementary file 9 — Supplemental Table Part1 [file 41419_2020_3241_MOESM9_ESM.xlsx]

## Sheet: Vincr and Cisp
Fig 5A: Vincristine and Cisplatin combination treatment
Tukey's multiple comparisons test	Summary	Adjusted P Value
0 Vcr:Med8A-S (0 Cis) vs. 0 Vcr:Med8A-R (0 Cis)	ns	>0.9999
0 Vcr:Med8A-S (0 Cis) vs. 0 Vcr:Med8A-IL6+ (0 Cis)	ns	>0.9999
0 Vcr:Med8A-S (0 Cis) vs. 0 Vcr:Med8A-S (2.5 Cis)	****	<0.0001
0 Vcr:Med8A-S (0 Cis) vs. 0 Vcr:Med8A-R (2.5 Cis)	ns	>0.9999
0 Vcr:Med8A-S (0 Cis) vs. 0 Vcr:Med8A-IL6+ (2.5 Cis)	ns	>0.9999
0 Vcr:Med8A-S (0 Cis) vs. 0 Vcr:Med8A-S (5 Cis)	****	<0.0001
0 Vcr:Med8A-S (0 Cis) vs. 0 Vcr:Med8A-R (5 Cis)	ns	>0.9999
0 Vcr:Med8A-S (0 Cis) vs. 0 Vcr:Med8A-IL6+ (5 Cis)	ns	>0.9999
0 Vcr:Med8A-S (0 Cis) vs. 0.08 Vcr:Med8A-S (0 Cis)	ns	0.4273
0 Vcr:Med8A-S (0 Cis) vs. 0.08 Vcr:Med8A-R (0 Cis)	ns	0.0616
0 Vcr:Med8A-S (0 Cis) vs. 0.08 Vcr:Med8A-IL6+ (0 Cis)	ns	>0.9999
0 Vcr:Med8A-S (0 Cis) vs. 0.08 Vcr:Med8A-S (2.5 Cis)	****	<0.0001
0 Vcr:Med8A-S (0 Cis) vs. 0.08 Vcr:Med8A-R (2.5 Cis)	***	0.0008
0 Vcr:Med8A-S (0 Cis) vs. 0.08 Vcr:Med8A-IL6+ (2.5 Cis)	ns	>0.9999
0 Vcr:Med8A-S (0 Cis) vs. 0.08 Vcr:Med8A-S (5 Cis)	****	<0.0001
0 Vcr:Med8A-S (0 Cis) vs. 0.08 Vcr:Med8A-R (5 Cis)	****	<0.0001
0 Vcr:Med8A-S (0 Cis) vs. 0.08 Vcr:Med8A-IL6+ (5 Cis)	****	<0.0001
0 Vcr:Med8A-S (0 Cis) vs. 0.16 Vcr:Med8A-S (0 Cis)	****	<0.0001
0 Vcr:Med8A-S (0 Cis) vs. 0.16 Vcr:Med8A-R (0 Cis)	****	<0.0001
0 Vcr:Med8A-S (0 Cis) vs. 0.16 Vcr:Med8A-IL6+ (0 Cis)	ns	>0.9999
0 Vcr:Med8A-S (0 Cis) vs. 0.16 Vcr:Med8A-S (2.5 Cis)	****	<0.0001
0 Vcr:Med8A-S (0 Cis) vs. 0.16 Vcr:Med8A-R (2.5 Cis)	****	<0.0001
0 Vcr:Med8A-S (0 Cis) vs. 0.16 Vcr:Med8A-IL6+ (2.5 Cis)	****	<0.0001
0 Vcr:Med8A-S (0 Cis) vs. 0.16 Vcr:Med8A-S (5 Cis)	****	<0.0001
0 Vcr:Med8A-S (0 Cis) vs. 0.16 Vcr:Med8A-R (5 Cis)	****	<0.0001
0 Vcr:Med8A-S (0 Cis) vs. 0.16 Vcr:Med8A-IL6+ (5 Cis)	****	<0.0001
0 Vcr:Med8A-S (0 Cis) vs. 0.32 Vcr:Med8A-S (0 Cis)	****	<0.0001
0 Vcr:Med8A-S (0 Cis) vs. 0.32 Vcr:Med8A-R (0 Cis)	****	<0.0001
0 Vcr:Med8A-S (0 Cis) vs. 0.32 Vcr:Med8A-IL6+ (0 Cis)	ns	>0.9999
0 Vcr:Med8A-S (0 Cis) vs. 0.32 Vcr:Med8A-S (2.5 Cis)	****	<0.0001
0 Vcr:Med8A-S (0 Cis) vs. 0.32 Vcr:Med8A-R (2.5 Cis)	****	<0.0001
0 Vcr:Med8A-S (0 Cis) vs. 0.32 Vcr:Med8A-IL6+ (2.5 Cis)	****	<0.0001
0 Vcr:Med8A-S (0 Cis) vs. 0.32 Vcr:Med8A-S (5 Cis)	****	<0.0001
0 Vcr:Med8A-S (0 Cis) vs. 0.32 Vcr:Med8A-R (5 Cis)	****	<0.0001
0 Vcr:Med8A-S (0 Cis) vs. 0.32 Vcr:Med8A-IL6+ (5 Cis)	****	<0.0001
0 Vcr:Med8A-S (0 Cis) vs. 0.64 Vcr:Med8A-S (0 Cis)	****	<0.0001
0 Vcr:Med8A-S (0 Cis) vs. 0.64 Vcr:Med8A-R (0 Cis)	****	<0.0001
0 Vcr:Med8A-S (0 Cis) vs. 0.64 Vcr:Med8A-IL6+ (0 Cis)	ns	>0.9999
0 Vcr:Med8A-S (0 Cis) vs. 0.64 Vcr:Med8A-S (2.5 Cis)	****	<0.0001
0 Vcr:Med8A-S (0 Cis) vs. 0.64 Vcr:Med8A-R (2.5 Cis)	****	<0.0001
0 Vcr:Med8A-S (0 Cis) vs. 0.64 Vcr:Med8A-IL6+ (2.5 Cis)	****	<0.0001
0 Vcr:Med8A-S (0 Cis) vs. 0.64 Vcr:Med8A-S (5 Cis)	****	<0.0001
0 Vcr:Med8A-S (0 Cis) vs. 0.64 Vcr:Med8A-R (5 Cis)	****	<0.0001
0 Vcr:Med8A-S (0 Cis) vs. 0.64 Vcr:Med8A-IL6+ (5 Cis)	****	<0.0001
0 Vcr:Med8A-R (0 Cis) vs. 0 Vcr:Med8A-IL6+ (0 Cis)	ns	>0.9999
0 Vcr:Med8A-R (0 Cis) vs. 0 Vcr:Med8A-S (2.5 Cis)	****	<0.0001
0 Vcr:Med8A-R (0 Cis) vs. 0 Vcr:Med8A-R (2.5 Cis)	ns	>0.9999
0 Vcr:Med8A-R (0 Cis) vs. 0 Vcr:Med8A-IL6+ (2.5 Cis)	ns	>0.9999
0 Vcr:Med8A-R (0 Cis) vs. 0 Vcr:Med8A-S (5 Cis)	****	<0.0001
0 Vcr:Med8A-R (0 Cis) vs. 0 Vcr:Med8A-R (5 Cis)	ns	>0.9999
0 Vcr:Med8A-R (0 Cis) vs. 0 Vcr:Med8A-IL6+ (5 Cis)	ns	>0.9999
0 Vcr:Med8A-R (0 Cis) vs. 0.08 Vcr:Med8A-S (0 Cis)	ns	0.9945
0 Vcr:Med8A-R (0 Cis) vs. 0.08 Vcr:Med8A-R (0 Cis)	ns	0.6991
0 Vcr:Med8A-R (0 Cis) vs. 0.08 Vcr:Med8A-IL6+ (0 Cis)	ns	>0.9999
0 Vcr:Med8A-R (0 Cis) vs. 0.08 Vcr:Med8A-S (2.5 Cis)	****	<0.0001
0 Vcr:Med8A-R (0 Cis) vs. 0.08 Vcr:Med8A-R (2.5 Cis)	*	0.0485
0 Vcr:Med8A-R (0 Cis) vs. 0.08 Vcr:Med8A-IL6+ (2.5 Cis)	ns	>0.9999
0 Vcr:Med8A-R (0 Cis) vs. 0.08 Vcr:Med8A-S (5 Cis)	****	<0.0001
0 Vcr:Med8A-R (0 Cis) vs. 0.08 Vcr:Med8A-R (5 Cis)	****	<0.0001
0 Vcr:Med8A-R (0 Cis) vs. 0.08 Vcr:Med8A-IL6+ (5 Cis)	****	<0.0001
0 Vcr:Med8A-R (0 Cis) vs. 0.16 Vcr:Med8A-S (0 Cis)	****	<0.0001
0 Vcr:Med8A-R (0 Cis) vs. 0.16 Vcr:Med8A-R (0 Cis)	***	0.0006
0 Vcr:Med8A-R (0 Cis) vs. 0.16 Vcr:Med8A-IL6+ (0 Cis)	ns	>0.9999
0 Vcr:Med8A-R (0 Cis) vs. 0.16 Vcr:Med8A-S (2.5 Cis)	****	<0.0001
0 Vcr:Med8A-R (0 Cis) vs. 0.16 Vcr:Med8A-R (2.5 Cis)	****	<0.0001
0 Vcr:Med8A-R (0 Cis) vs. 0.16 Vcr:Med8A-IL6+ (2.5 Cis)	****	<0.0001
0 Vcr:Med8A-R (0 Cis) vs. 0.16 Vcr:Med8A-S (5 Cis)	****	<0.0001
0 Vcr:Med8A-R (0 Cis) vs. 0.16 Vcr:Med8A-R (5 Cis)	****	<0.0001
0 Vcr:Med8A-R (0 Cis) vs. 0.16 Vcr:Med8A-IL6+ (5 Cis)	****	<0.0001
0 Vcr:Med8A-R (0 Cis) vs. 0.32 Vcr:Med8A-S (0 Cis)	****	<0.0001
0 Vcr:Med8A-R (0 Cis) vs. 0.32 Vcr:Med8A-R (0 Cis)	****	<0.0001
0 Vcr:Med8A-R (0 Cis) vs. 0.32 Vcr:Med8A-IL6+ (0 Cis)	ns	>0.9999
0 Vcr:Med8A-R (0 Cis) vs. 0.32 Vcr:Med8A-S (2.5 Cis)	****	<0.0001
0 Vcr:Med8A-R (0 Cis) vs. 0.32 Vcr:Med8A-R (2.5 Cis)	****	<0.0001
0 Vcr:Med8A-R (0 Cis) vs. 0.32 Vcr:Med8A-IL6+ (2.5 Cis)	****	<0.0001
0 Vcr:Med8A-R (0 Cis) vs. 0.32 Vcr:Med8A-S (5 Cis)	****	<0.0001
0 Vcr:Med8A-R (0 Cis) vs. 0.32 Vcr:Med8A-R (5 Cis)	****	<0.0001
0 Vcr:Med8A-R (0 Cis) vs. 0.32 Vcr:Med8A-IL6+ (5 Cis)	****	<0.0001
0 Vcr:Med8A-R (0 Cis) vs. 0.64 Vcr:Med8A-S (0 Cis)	****	<0.0001
0 Vcr:Med8A-R (0 Cis) vs. 0.64 Vcr:Med8A-R (0 Cis)	****	<0.0001
0 Vcr:Med8A-R (0 Cis) vs. 0.64 Vcr:Med8A-IL6+ (0 Cis)	ns	>0.9999
0 Vcr:Med8A-R (0 Cis) vs. 0.64 Vcr:Med8A-S (2.5 Cis)	****	<0.0001
0 Vcr:Med8A-R (0 Cis) vs. 0.64 Vcr:Med8A-R (2.5 Cis)	****	<0.0001
0 Vcr:Med8A-R (0 Cis) vs. 0.64 Vcr:Med8A-IL6+ (2.5 Cis)	****	<0.0001
0 Vcr:Med8A-R (0 Cis) vs. 0.64 Vcr:Med8A-S (5 Cis)	****	<0.0001
0 Vcr:Med8A-R (0 Cis) vs. 0.64 Vcr:Med8A-R (5 Cis)	****	<0.0001
0 Vcr:Med8A-R (0 Cis) vs. 0.64 Vcr:Med8A-IL6+ (5 Cis)	****	<0.0001
0 Vcr:Med8A-IL6+ (0 Cis) vs. 0 Vcr:Med8A-S (2.5 Cis)	****	<0.0001
0 Vcr:Med8A-IL6+ (0 Cis) vs. 0 Vcr:Med8A-R (2.5 Cis)	ns	>0.9999
0 Vcr:Med8A-IL6+ (0 Cis) vs. 0 Vcr:Med8A-IL6+ (2.5 Cis)	ns	>0.9999
0 Vcr:Med8A-IL6+ (0 Cis) vs. 0 Vcr:Med8A-S (5 Cis)	****	<0.0001
0 Vcr:Med8A-IL6+ (0 Cis) vs. 0 Vcr:Med8A-R (5 Cis)	ns	>0.9999
0 Vcr:Med8A-IL6+ (0 Cis) vs. 0 Vcr:Med8A-IL6+ (5 Cis)	ns	>0.9999
0 Vcr:Med8A-IL6+ (0 Cis) vs. 0.08 Vcr:Med8A-S (0 Cis)	ns	0.7945
0 Vcr:Med8A-IL6+ (0 Cis) vs. 0.08 Vcr:Med8A-R (0 Cis)	ns	0.2243
0 Vcr:Med8A-IL6+ (0 Cis) vs. 0.08 Vcr:Med8A-IL6+ (0 Cis)	ns	>0.9999
0 Vcr:Med8A-IL6+ (0 Cis) vs. 0.08 Vcr:Med8A-S (2.5 Cis)	****	<0.0001
0 Vcr:Med8A-IL6+ (0 Cis) vs. 0.08 Vcr:Med8A-R (2.5 Cis)	**	0.005
0 Vcr:Med8A-IL6+ (0 Cis) vs. 0.08 Vcr:Med8A-IL6+ (2.5 Cis)	ns	>0.9999
0 Vcr:Med8A-IL6+ (0 Cis) vs. 0.08 Vcr:Med8A-S (5 Cis)	****	<0.0001
0 Vcr:Med8A-IL6+ (0 Cis) vs. 0.08 Vcr:Med8A-R (5 Cis)	****	<0.0001
0 Vcr:Med8A-IL6+ (0 Cis) vs. 0.08 Vcr:Med8A-IL6+ (5 Cis)	****	<0.0001
0 Vcr:Med8A-IL6+ (0 Cis) vs. 0.16 Vcr:Med8A-S (0 Cis)	****	<0.0001
0 Vcr:Med8A-IL6+ (0 Cis) vs. 0.16 Vcr:Med8A-R (0 Cis)	****	<0.0001
0 Vcr:Med8A-IL6+ (0 Cis) vs. 0.16 Vcr:Med8A-IL6+ (0 Cis)	ns	>0.9999
0 Vcr:Med8A-IL6+ (0 Cis) vs. 0.16 Vcr:Med8A-S (2.5 Cis)	****	<0.0001
0 Vcr:Med8A-IL6+ (0 Cis) vs. 0.16 Vcr:Med8A-R (2.5 Cis)	****	<0.0001
0 Vcr:Med8A-IL6+ (0 Cis) vs. 0.16 Vcr:Med8A-IL6+ (2.5 Cis)	****	<0.0001
0 Vcr:Med8A-IL6+ (0 Cis) vs. 0.16 Vcr:Med8A-S (5 Cis)	****	<0.0001
0 Vcr:Med8A-IL6+ (0 Cis) vs. 0.16 Vcr:Med8A-R (5 Cis)	****	<0.0001
0 Vcr:Med8A-IL6+ (0 Cis) vs. 0.16 Vcr:Med8A-IL6+ (5 Cis)	****	<0.0001
0 Vcr:Med8A-IL6+ (0 Cis) vs. 0.32 Vcr:Med8A-S (0 Cis)	****	<0.0001
0 Vcr:Med8A-IL6+ (0 Cis) vs. 0.32 Vcr:Med8A-R (0 Cis)	****	<0.0001
0 Vcr:Med8A-IL6+ (0 Cis) vs. 0.32 Vcr:Med8A-IL6+ (0 Cis)	ns	>0.9999
0 Vcr:Med8A-IL6+ (0 Cis) vs. 0.32 Vcr:Med8A-S (2.5 Cis)	****	<0.0001
0 Vcr:Med8A-IL6+ (0 Cis) vs. 0.32 Vcr:Med8A-R (2.5 Cis)	****	<0.0001
0 Vcr:Med8A-IL6+ (0 Cis) vs. 0.32 Vcr:Med8A-IL6+ (2.5 Cis)	****	<0.0001
0 Vcr:Med8A-IL6+ (0 Cis) vs. 0.32 Vcr:Med8A-S (5 Cis)	****	<0.0001
0 Vcr:Med8A-IL6+ (0 Cis) vs. 0.32 Vcr:Med8A-R (5 Cis)	****	<0.0001
0 Vcr:Med8A-IL6+ (0 Cis) vs. 0.32 Vcr:Med8A-IL6+ (5 Cis)	****	<0.0001
0 Vcr:Med8A-IL6+ (0 Cis) vs. 0.64 Vcr:Med8A-S (0 Cis)	****	<0.0001
0 Vcr:Med8A-IL6+ (0 Cis) vs. 0.64 Vcr:Med8A-R (0 Cis)	****	<0.0001
0 Vcr:Med8A-IL6+ (0 Cis) vs. 0.64 Vcr:Med8A-IL6+ (0 Cis)	ns	>0.9999
0 Vcr:Med8A-IL6+ (0 Cis) vs. 0.64 Vcr:Med8A-S (2.5 Cis)	****	<0.0001
0 Vcr:Med8A-IL6+ (0 Cis) vs. 0.64 Vcr:Med8A-R (2.5 Cis)	****	<0.0001
0 Vcr:Med8A-IL6+ (0 Cis) vs. 0.64 Vcr:Med8A-IL6+ (2.5 Cis)	****	<0.0001
0 Vcr:Med8A-IL6+ (0 Cis) vs. 0.64 Vcr:Med8A-S (5 Cis)	****	<0.0001
0 Vcr:Med8A-IL6+ (0 Cis) vs. 0.64 Vcr:Med8A-R (5 Cis)	****	<0.0001
0 Vcr:Med8A-IL6+ (0 Cis) vs. 0.64 Vcr:Med8A-IL6+ (5 Cis)	****	<0.0001
0 Vcr:Med8A-S (2.5 Cis) vs. 0 Vcr:Med8A-R (2.5 Cis)	****	<0.0001
0 Vcr:Med8A-S (2.5 Cis) vs. 0 Vcr:Med8A-IL6+ (2.5 Cis)	****	<0.0001
0 Vcr:Med8A-S (2.5 Cis) vs. 0 Vcr:Med8A-S (5 Cis)	****	<0.0001
0 Vcr:Med8A-S (2.5 Cis) vs. 0 Vcr:Med8A-R (5 Cis)	****	<0.0001
0 Vcr:Med8A-S (2.5 Cis) vs. 0 Vcr:Med8A-IL6+ (5 Cis)	****	<0.0001
0 Vcr:Med8A-S (2.5 Cis) vs. 0.08 Vcr:Med8A-S (0 Cis)	****	<0.0001
0 Vcr:Med8A-S (2.5 Cis) vs. 0.08 Vcr:Med8A-R (0 Cis)	***	0.0003
0 Vcr:Med8A-S (2.5 Cis) vs. 0.08 Vcr:Med8A-IL6+ (0 Cis)	****	<0.0001
0 Vcr:Med8A-S (2.5 Cis) vs. 0.08 Vcr:Med8A-S (2.5 Cis)	ns	0.9974
0 Vcr:Med8A-S (2.5 Cis) vs. 0.08 Vcr:Med8A-R (2.5 Cis)	*	0.0301
0 Vcr:Med8A-S (2.5 Cis) vs. 0.08 Vcr:Med8A-IL6+ (2.5 Cis)	****	<0.0001
0 Vcr:Med8A-S (2.5 Cis) vs. 0.08 Vcr:Med8A-S (5 Cis)	****	<0.0001
0 Vcr:Med8A-S (2.5 Cis) vs. 0.08 Vcr:Med8A-R (5 Cis)	ns	0.9999
0 Vcr:Med8A-S (2.5 Cis) vs. 0.08 Vcr:Med8A-IL6+ (5 Cis)	ns	>0.9999
0 Vcr:Med8A-S (2.5 Cis) vs. 0.16 Vcr:Med8A-S (0 Cis)	ns	>0.9999
0 Vcr:Med8A-S (2.5 Cis) vs. 0.16 Vcr:Med8A-R (0 Cis)	ns	0.5697
0 Vcr:Med8A-S (2.5 Cis) vs. 0.16 Vcr:Med8A-IL6+ (0 Cis)	****	<0.0001
0 Vcr:Med8A-S (2.5 Cis) vs. 0.16 Vcr:Med8A-S (2.5 Cis)	****	<0.0001
0 Vcr:Med8A-S (2.5 Cis) vs. 0.16 Vcr:Med8A-R (2.5 Cis)	ns	0.9318
0 Vcr:Med8A-S (2.5 Cis) vs. 0.16 Vcr:Med8A-IL6+ (2.5 Cis)	ns	0.9974
0 Vcr:Med8A-S (2.5 Cis) vs. 0.16 Vcr:Med8A-S (5 Cis)	****	<0.0001
0 Vcr:Med8A-S (2.5 Cis) vs. 0.16 Vcr:Med8A-R (5 Cis)	ns	>0.9999
0 Vcr:Med8A-S (2.5 Cis) vs. 0.16 Vcr:Med8A-IL6+ (5 Cis)	ns	0.9449
0 Vcr:Med8A-S (2.5 Cis) vs. 0.32 Vcr:Med8A-S (0 Cis)	****	<0.0001
0 Vcr:Med8A-S (2.5 Cis) vs. 0.32 Vcr:Med8A-R (0 Cis)	ns	0.9909
0 Vcr:Med8A-S (2.5 Cis) vs. 0.32 Vcr:Med8A-IL6+ (0 Cis)	****	<0.0001
0 Vcr:Med8A-S (2.5 Cis) vs. 0.32 Vcr:Med8A-S (2.5 Cis)	****	<0.0001
0 Vcr:Med8A-S (2.5 Cis) vs. 0.32 Vcr:Med8A-R (2.5 Cis)	****	<0.0001
0 Vcr:Med8A-S (2.5 Cis) vs. 0.32 Vcr:Med8A-IL6+ (2.5 Cis)	ns	>0.9999
0 Vcr:Med8A-S (2.5 Cis) vs. 0.32 Vcr:Med8A-S (5 Cis)	****	<0.0001
0 Vcr:Med8A-S (2.5 Cis) vs. 0.32 Vcr:Med8A-R (5 Cis)	****	<0.0001
0 Vcr:Med8A-S (2.5 Cis) vs. 0.32 Vcr:Med8A-IL6+ (5 Cis)	****	<0.0001
0 Vcr:Med8A-S (2.5 Cis) vs. 0.64 Vcr:Med8A-S (0 Cis)	****	<0.0001
0 Vcr:Med8A-S (2.5 Cis) vs. 0.64 Vcr:Med8A-R (0 Cis)	ns	>0.9999
0 Vcr:Med8A-S (2.5 Cis) vs. 0.64 Vcr:Med8A-IL6+ (0 Cis)	****	<0.0001
0 Vcr:Med8A-S (2.5 Cis) vs. 0.64 Vcr:Med8A-S (2.5 Cis)	****	<0.0001
0 Vcr:Med8A-S (2.5 Cis) vs. 0.64 Vcr:Med8A-R (2.5 Cis)	****	<0.0001
0 Vcr:Med8A-S (2.5 Cis) vs. 0.64 Vcr:Med8A-IL6+ (2.5 Cis)	****	<0.0001
0 Vcr:Med8A-S (2.5 Cis) vs. 0.64 Vcr:Med8A-S (5 Cis)	****	<0.0001
0 Vcr:Med8A-S (2.5 Cis) vs. 0.64 Vcr:Med8A-R (5 Cis)	****	<0.0001
0 Vcr:Med8A-S (2.5 Cis) vs. 0.64 Vcr:Med8A-IL6+ (5 Cis)	****	<0.0001
0 Vcr:Med8A-R (2.5 Cis) vs. 0 Vcr:Med8A-IL6+ (2.5 Cis)	ns	>0.9999
0 Vcr:Med8A-R (2.5 Cis) vs. 0 Vcr:Med8A-S (5 Cis)	****	<0.0001
0 Vcr:Med8A-R (2.5 Cis) vs. 0 Vcr:Med8A-R (5 Cis)	ns	>0.9999
0 Vcr:Med8A-R (2.5 Cis) vs. 0 Vcr:Med8A-IL6+ (5 Cis)	ns	>0.9999
0 Vcr:Med8A-R (2.5 Cis) vs. 0.08 Vcr:Med8A-S (0 Cis)	ns	0.9827
0 Vcr:Med8A-R (2.5 Cis) vs. 0.08 Vcr:Med8A-R (0 Cis)	ns	0.5826
0 Vcr:Med8A-R (2.5 Cis) vs. 0.08 Vcr:Med8A-IL6+ (0 Cis)	ns	>0.9999
0 Vcr:Med8A-R (2.5 Cis) vs. 0.08 Vcr:Med8A-S (2.5 Cis)	****	<0.0001
0 Vcr:Med8A-R (2.5 Cis) vs. 0.08 Vcr:Med8A-R (2.5 Cis)	*	0.0302
0 Vcr:Med8A-R (2.5 Cis) vs. 0.08 Vcr:Med8A-IL6+ (2.5 Cis)	ns	>0.9999
0 Vcr:Med8A-R (2.5 Cis) vs. 0.08 Vcr:Med8A-S (5 Cis)	****	<0.0001
0 Vcr:Med8A-R (2.5 Cis) vs. 0.08 Vcr:Med8A-R (5 Cis)	****	<0.0001
0 Vcr:Med8A-R (2.5 Cis) vs. 0.08 Vcr:Med8A-IL6+ (5 Cis)	****	<0.0001
0 Vcr:Med8A-R (2.5 Cis) vs. 0.16 Vcr:Med8A-S (0 Cis)	****	<0.0001
0 Vcr:Med8A-R (2.5 Cis) vs. 0.16 Vcr:Med8A-R (0 Cis)	***	0.0003
0 Vcr:Med8A-R (2.5 Cis) vs. 0.16 Vcr:Med8A-IL6+ (0 Cis)	ns	>0.9999
0 Vcr:Med8A-R (2.5 Cis) vs. 0.16 Vcr:Med8A-S (2.5 Cis)	****	<0.0001
0 Vcr:Med8A-R (2.5 Cis) vs. 0.16 Vcr:Med8A-R (2.5 Cis)	****	<0.0001
0 Vcr:Med8A-R (2.5 Cis) vs. 0.16 Vcr:Med8A-IL6+ (2.5 Cis)	****	<0.0001
0 Vcr:Med8A-R (2.5 Cis) vs. 0.16 Vcr:Med8A-S (5 Cis)	****	<0.0001
0 Vcr:Med8A-R (2.5 Cis) vs. 0.16 Vcr:Med8A-R (5 Cis)	****	<0.0001
0 Vcr:Med8A-R (2.5 Cis) vs. 0.16 Vcr:Med8A-IL6+ (5 Cis)	****	<0.0001
0 Vcr:Med8A-R (2.5 Cis) vs. 0.32 Vcr:Med8A-S (0 Cis)	****	<0.0001
0 Vcr:Med8A-R (2.5 Cis) vs. 0.32 Vcr:Med8A-R (0 Cis)	****	<0.0001
0 Vcr:Med8A-R (2.5 Cis) vs. 0.32 Vcr:Med8A-IL6+ (0 Cis)	ns	>0.9999
0 Vcr:Med8A-R (2.5 Cis) vs. 0.32 Vcr:Med8A-S (2.5 Cis)	****	<0.0001
0 Vcr:Med8A-R (2.5 Cis) vs. 0.32 Vcr:Med8A-R (2.5 Cis)	****	<0.0001
0 Vcr:Med8A-R (2.5 Cis) vs. 0.32 Vcr:Med8A-IL6+ (2.5 Cis)	****	<0.0001
0 Vcr:Med8A-R (2.5 Cis) vs. 0.32 Vcr:Med8A-S (5 Cis)	****	<0.0001
0 Vcr:Med8A-R (2.5 Cis) vs. 0.32 Vcr:Med8A-R (5 Cis)	****	<0.0001
0 Vcr:Med8A-R (2.5 Cis) vs. 0.32 Vcr:Med8A-IL6+ (5 Cis)	****	<0.0001
0 Vcr:Med8A-R (2.5 Cis) vs. 0.64 Vcr:Med8A-S (0 Cis)	****	<0.0001
0 Vcr:Med8A-R (2.5 Cis) vs. 0.64 Vcr:Med8A-R (0 Cis)	****	<0.0001
0 Vcr:Med8A-R (2.5 Cis) vs. 0.64 Vcr:Med8A-IL6+ (0 Cis)	ns	>0.9999
0 Vcr:Med8A-R (2.5 Cis) vs. 0.64 Vcr:Med8A-S (2.5 Cis)	****	<0.0001
0 Vcr:Med8A-R (2.5 Cis) vs. 0.64 Vcr:Med8A-R (2.5 Cis)	****	<0.0001
0 Vcr:Med8A-R (2.5 Cis) vs. 0.64 Vcr:Med8A-IL6+ (2.5 Cis)	****	<0.0001
0 Vcr:Med8A-R (2.5 Cis) vs. 0.64 Vcr:Med8A-S (5 Cis)	****	<0.0001
0 Vcr:Med8A-R (2.5 Cis) vs. 0.64 Vcr:Med8A-R (5 Cis)	****	<0.0001
0 Vcr:Med8A-R (2.5 Cis) vs. 0.64 Vcr:Med8A-IL6+ (5 Cis)	****	<0.0001
0 Vcr:Med8A-IL6+ (2.5 Cis) vs. 0 Vcr:Med8A-S (5 Cis)	****	<0.0001
0 Vcr:Med8A-IL6+ (2.5 Cis) vs. 0 Vcr:Med8A-R (5 Cis)	ns	>0.9999
0 Vcr:Med8A-IL6+ (2.5 Cis) vs. 0 Vcr:Med8A-IL6+ (5 Cis)	ns	>0.9999
0 Vcr:Med8A-IL6+ (2.5 Cis) vs. 0.08 Vcr:Med8A-S (0 Cis)	ns	0.8303
0 Vcr:Med8A-IL6+ (2.5 Cis) vs. 0.08 Vcr:Med8A-R (0 Cis)	ns	0.2559
0 Vcr:Med8A-IL6+ (2.5 Cis) vs. 0.08 Vcr:Med8A-IL6+ (0 Cis)	ns	>0.9999
0 Vcr:Med8A-IL6+ (2.5 Cis) vs. 0.08 Vcr:Med8A-S (2.5 Cis)	****	<0.0001
0 Vcr:Med8A-IL6+ (2.5 Cis) vs. 0.08 Vcr:Med8A-R (2.5 Cis)	**	0.0062
0 Vcr:Med8A-IL6+ (2.5 Cis) vs. 0.08 Vcr:Med8A-IL6+ (2.5 Cis)	ns	>0.9999
0 Vcr:Med8A-IL6+ (2.5 Cis) vs. 0.08 Vcr:Med8A-S (5 Cis)	****	<0.0001
0 Vcr:Med8A-IL6+ (2.5 Cis) vs. 0.08 Vcr:Med8A-R (5 Cis)	****	<0.0001
0 Vcr:Med8A-IL6+ (2.5 Cis) vs. 0.08 Vcr:Med8A-IL6+ (5 Cis)	****	<0.0001
0 Vcr:Med8A-IL6+ (2.5 Cis) vs. 0.16 Vcr:Med8A-S (0 Cis)	****	<0.0001
0 Vcr:Med8A-IL6+ (2.5 Cis) vs. 0.16 Vcr:Med8A-R (0 Cis)	****	<0.0001
0 Vcr:Med8A-IL6+ (2.5 Cis) vs. 0.16 Vcr:Med8A-IL6+ (0 Cis)	ns	>0.9999
0 Vcr:Med8A-IL6+ (2.5 Cis) vs. 0.16 Vcr:Med8A-S (2.5 Cis)	****	<0.0001
0 Vcr:Med8A-IL6+ (2.5 Cis) vs. 0.16 Vcr:Med8A-R (2.5 Cis)	****	<0.0001
0 Vcr:Med8A-IL6+ (2.5 Cis) vs. 0.16 Vcr:Med8A-IL6+ (2.5 Cis)	****	<0.0001
0 Vcr:Med8A-IL6+ (2.5 Cis) vs. 0.16 Vcr:Med8A-S (5 Cis)	****	<0.0001
0 Vcr:Med8A-IL6+ (2.5 Cis) vs. 0.16 Vcr:Med8A-R (5 Cis)	****	<0.0001
0 Vcr:Med8A-IL6+ (2.5 Cis) vs. 0.16 Vcr:Med8A-IL6+ (5 Cis)	****	<0.0001
0 Vcr:Med8A-IL6+ (2.5 Cis) vs. 0.32 Vcr:Med8A-S (0 Cis)	****	<0.0001
0 Vcr:Med8A-IL6+ (2.5 Cis) vs. 0.32 Vcr:Med8A-R (0 Cis)	****	<0.0001
0 Vcr:Med8A-IL6+ (2.5 Cis) vs. 0.32 Vcr:Med8A-IL6+ (0 Cis)	ns	>0.9999
0 Vcr:Med8A-IL6+ (2.5 Cis) vs. 0.32 Vcr:Med8A-S (2.5 Cis)	****	<0.0001
0 Vcr:Med8A-IL6+ (2.5 Cis) vs. 0.32 Vcr:Med8A-R (2.5 Cis)	****	<0.0001
0 Vcr:Med8A-IL6+ (2.5 Cis) vs. 0.32 Vcr:Med8A-IL6+ (2.5 Cis)	****	<0.0001
0 Vcr:Med8A-IL6+ (2.5 Cis) vs. 0.32 Vcr:Med8A-S (5 Cis)	****	<0.0001
0 Vcr:Med8A-IL6+ (2.5 Cis) vs. 0.32 Vcr:Med8A-R (5 Cis)	****	<0.0001
0 Vcr:Med8A-IL6+ (2.5 Cis) vs. 0.32 Vcr:Med8A-IL6+ (5 Cis)	****	<0.0001
0 Vcr:Med8A-IL6+ (2.5 Cis) vs. 0.64 Vcr:Med8A-S (0 Cis)	****	<0.0001
0 Vcr:Med8A-IL6+ (2.5 Cis) vs. 0.64 Vcr:Med8A-R (0 Cis)	****	<0.0001
0 Vcr:Med8A-IL6+ (2.5 Cis) vs. 0.64 Vcr:Med8A-IL6+ (0 Cis)	ns	>0.9999
0 Vcr:Med8A-IL6+ (2.5 Cis) vs. 0.64 Vcr:Med8A-S (2.5 Cis)	****	<0.0001
0 Vcr:Med8A-IL6+ (2.5 Cis) vs. 0.64 Vcr:Med8A-R (2.5 Cis)	****	<0.0001
0 Vcr:Med8A-IL6+ (2.5 Cis) vs. 0.64 Vcr:Med8A-IL6+ (2.5 Cis)	****	<0.0001
0 Vcr:Med8A-IL6+ (2.5 Cis) vs. 0.64 Vcr:Med8A-S (5 Cis)	****	<0.0001
0 Vcr:Med8A-IL6+ (2.5 Cis) vs. 0.64 Vcr:Med8A-R (5 Cis)	****	<0.0001
0 Vcr:Med8A-IL6+ (2.5 Cis) vs. 0.64 Vcr:Med8A-IL6+ (5 Cis)	****	<0.0001
0 Vcr:Med8A-S (5 Cis) vs. 0 Vcr:Med8A-R (5 Cis)	****	<0.0001
0 Vcr:Med8A-S (5 Cis) vs. 0 Vcr:Med8A-IL6+ (5 Cis)	****	<0.0001
0 Vcr:Med8A-S (5 Cis) vs. 0.08 Vcr:Med8A-S (0 Cis)	****	<0.0001
0 Vcr:Med8A-S (5 Cis) vs. 0.08 Vcr:Med8A-R (0 Cis)	****	<0.0001
0 Vcr:Med8A-S (5 Cis) vs. 0.08 Vcr:Med8A-IL6+ (0 Cis)	****	<0.0001
0 Vcr:Med8A-S (5 Cis) vs. 0.08 Vcr:Med8A-S (2.5 Cis)	****	<0.0001
0 Vcr:Med8A-S (5 Cis) vs. 0.08 Vcr:Med8A-R (2.5 Cis)	****	<0.0001
0 Vcr:Med8A-S (5 Cis) vs. 0.08 Vcr:Med8A-IL6+ (2.5 Cis)	****	<0.0001
0 Vcr:Med8A-S (5 Cis) vs. 0.08 Vcr:Med8A-S (5 Cis)	ns	>0.9999
0 Vcr:Med8A-S (5 Cis) vs. 0.08 Vcr:Med8A-R (5 Cis)	****	<0.0001
0 Vcr:Med8A-S (5 Cis) vs. 0.08 Vcr:Med8A-IL6+ (5 Cis)	****	<0.0001
0 Vcr:Med8A-S (5 Cis) vs. 0.16 Vcr:Med8A-S (0 Cis)	****	<0.0001
0 Vcr:Med8A-S (5 Cis) vs. 0.16 Vcr:Med8A-R (0 Cis)	****	<0.0001
0 Vcr:Med8A-S (5 Cis) vs. 0.16 Vcr:Med8A-IL6+ (0 Cis)	****	<0.0001
0 Vcr:Med8A-S (5 Cis) vs. 0.16 Vcr:Med8A-S (2.5 Cis)	ns	>0.9999
0 Vcr:Med8A-S (5 Cis) vs. 0.16 Vcr:Med8A-R (2.5 Cis)	****	<0.0001
0 Vcr:Med8A-S (5 Cis) vs. 0.16 Vcr:Med8A-IL6+ (2.5 Cis)	****	<0.0001
0 Vcr:Med8A-S (5 Cis) vs. 0.16 Vcr:Med8A-S (5 Cis)	ns	>0.9999
0 Vcr:Med8A-S (5 Cis) vs. 0.16 Vcr:Med8A-R (5 Cis)	****	<0.0001
0 Vcr:Med8A-S (5 Cis) vs. 0.16 Vcr:Med8A-IL6+ (5 Cis)	****	<0.0001
0 Vcr:Med8A-S (5 Cis) vs. 0.32 Vcr:Med8A-S (0 Cis)	ns	>0.9999
0 Vcr:Med8A-S (5 Cis) vs. 0.32 Vcr:Med8A-R (0 Cis)	****	<0.0001
0 Vcr:Med8A-S (5 Cis) vs. 0.32 Vcr:Med8A-IL6+ (0 Cis)	****	<0.0001
0 Vcr:Med8A-S (5 Cis) vs. 0.32 Vcr:Med8A-S (2.5 Cis)	****	<0.0001
0 Vcr:Med8A-S (5 Cis) vs. 0.32 Vcr:Med8A-R (2.5 Cis)	ns	0.9984
0 Vcr:Med8A-S (5 Cis) vs. 0.32 Vcr:Med8A-IL6+ (2.5 Cis)	****	<0.0001
0 Vcr:Med8A-S (5 Cis) vs. 0.32 Vcr:Med8A-S (5 Cis)	****	<0.0001
0 Vcr:Med8A-S (5 Cis) vs. 0.32 Vcr:Med8A-R (5 Cis)	*	0.0412
0 Vcr:Med8A-S (5 Cis) vs. 0.32 Vcr:Med8A-IL6+ (5 Cis)	ns	0.9728
0 Vcr:Med8A-S (5 Cis) vs. 0.64 Vcr:Med8A-S (0 Cis)	****	<0.0001
0 Vcr:Med8A-S (5 Cis) vs. 0.64 Vcr:Med8A-R (0 Cis)	****	<0.0001
0 Vcr:Med8A-S (5 Cis) vs. 0.64 Vcr:Med8A-IL6+ (0 Cis)	****	<0.0001
0 Vcr:Med8A-S (5 Cis) vs. 0.64 Vcr:Med8A-S (2.5 Cis)	****	<0.0001
0 Vcr:Med8A-S (5 Cis) vs. 0.64 Vcr:Med8A-R (2.5 Cis)	****	<0.0001
0 Vcr:Med8A-S (5 Cis) vs. 0.64 Vcr:Med8A-IL6+ (2.5 Cis)	ns	>0.9999
0 Vcr:Med8A-S (5 Cis) vs. 0.64 Vcr:Med8A-S (5 Cis)	****	<0.0001
0 Vcr:Med8A-S (5 Cis) vs. 0.64 Vcr:Med8A-R (5 Cis)	****	<0.0001
0 Vcr:Med8A-S (5 Cis) vs. 0.64 Vcr:Med8A-IL6+ (5 Cis)	****	<0.0001
0 Vcr:Med8A-R (5 Cis) vs. 0 Vcr:Med8A-IL6+ (5 Cis)	ns	>0.9999
0 Vcr:Med8A-R (5 Cis) vs. 0.08 Vcr:Med8A-S (0 Cis)	ns	0.5372
0 Vcr:Med8A-R (5 Cis) vs. 0.08 Vcr:Med8A-R (0 Cis)	ns	0.093
0 Vcr:Med8A-R (5 Cis) vs. 0.08 Vcr:Med8A-IL6+ (0 Cis)	ns	>0.9999
0 Vcr:Med8A-R (5 Cis) vs. 0.08 Vcr:Med8A-S (2.5 Cis)	****	<0.0001
0 Vcr:Med8A-R (5 Cis) vs. 0.08 Vcr:Med8A-R (2.5 Cis)	**	0.0013
0 Vcr:Med8A-R (5 Cis) vs. 0.08 Vcr:Med8A-IL6+ (2.5 Cis)	ns	>0.9999
0 Vcr:Med8A-R (5 Cis) vs. 0.08 Vcr:Med8A-S (5 Cis)	****	<0.0001
0 Vcr:Med8A-R (5 Cis) vs. 0.08 Vcr:Med8A-R (5 Cis)	****	<0.0001
0 Vcr:Med8A-R (5 Cis) vs. 0.08 Vcr:Med8A-IL6+ (5 Cis)	****	<0.0001
0 Vcr:Med8A-R (5 Cis) vs. 0.16 Vcr:Med8A-S (0 Cis)	****	<0.0001
0 Vcr:Med8A-R (5 Cis) vs. 0.16 Vcr:Med8A-R (0 Cis)	****	<0.0001
0 Vcr:Med8A-R (5 Cis) vs. 0.16 Vcr:Med8A-IL6+ (0 Cis)	ns	>0.9999
0 Vcr:Med8A-R (5 Cis) vs. 0.16 Vcr:Med8A-S (2.5 Cis)	****	<0.0001
0 Vcr:Med8A-R (5 Cis) vs. 0.16 Vcr:Med8A-R (2.5 Cis)	****	<0.0001
0 Vcr:Med8A-R (5 Cis) vs. 0.16 Vcr:Med8A-IL6+ (2.5 Cis)	****	<0.0001
0 Vcr:Med8A-R (5 Cis) vs. 0.16 Vcr:Med8A-S (5 Cis)	****	<0.0001
0 Vcr:Med8A-R (5 Cis) vs. 0.16 Vcr:Med8A-R (5 Cis)	****	<0.0001
0 Vcr:Med8A-R (5 Cis) vs. 0.16 Vcr:Med8A-IL6+ (5 Cis)	****	<0.0001
0 Vcr:Med8A-R (5 Cis) vs. 0.32 Vcr:Med8A-S (0 Cis)	****	<0.0001
0 Vcr:Med8A-R (5 Cis) vs. 0.32 Vcr:Med8A-R (0 Cis)	****	<0.0001
0 Vcr:Med8A-R (5 Cis) vs. 0.32 Vcr:Med8A-IL6+ (0 Cis)	ns	>0.9999
0 Vcr:Med8A-R (5 Cis) vs. 0.32 Vcr:Med8A-S (2.5 Cis)	****	<0.0001
0 Vcr:Med8A-R (5 Cis) vs. 0.32 Vcr:Med8A-R (2.5 Cis)	****	<0.0001
0 Vcr:Med8A-R (5 Cis) vs. 0.32 Vcr:Med8A-IL6+ (2.5 Cis)	****	<0.0001
0 Vcr:Med8A-R (5 Cis) vs. 0.32 Vcr:Med8A-S (5 Cis)	****	<0.0001
0 Vcr:Med8A-R (5 Cis) vs. 0.32 Vcr:Med8A-R (5 Cis)	****	<0.0001
0 Vcr:Med8A-R (5 Cis) vs. 0.32 Vcr:Med8A-IL6+ (5 Cis)	****	<0.0001
0 Vcr:Med8A-R (5 Cis) vs. 0.64 Vcr:Med8A-S (0 Cis)	****	<0.0001
0 Vcr:Med8A-R (5 Cis) vs. 0.64 Vcr:Med8A-R (0 Cis)	****	<0.0001
0 Vcr:Med8A-R (5 Cis) vs. 0.64 Vcr:Med8A-IL6+ (0 Cis)	ns	>0.9999
0 Vcr:Med8A-R (5 Cis) vs. 0.64 Vcr:Med8A-S (2.5 Cis)	****	<0.0001
0 Vcr:Med8A-R (5 Cis) vs. 0.64 Vcr:Med8A-R (2.5 Cis)	****	<0.0001
0 Vcr:Med8A-R (5 Cis) vs. 0.64 Vcr:Med8A-IL6+ (2.5 Cis)	****	<0.0001
0 Vcr:Med8A-R (5 Cis) vs. 0.64 Vcr:Med8A-S (5 Cis)	****	<0.0001
0 Vcr:Med8A-R (5 Cis) vs. 0.64 Vcr:Med8A-R (5 Cis)	****	<0.0001
0 Vcr:Med8A-R (5 Cis) vs. 0.64 Vcr:Med8A-IL6+ (5 Cis)	****	<0.0001
0 Vcr:Med8A-IL6+ (5 Cis) vs. 0.08 Vcr:Med8A-S (0 Cis)	ns	0.8298
0 Vcr:Med8A-IL6+ (5 Cis) vs. 0.08 Vcr:Med8A-R (0 Cis)	ns	0.2554
0 Vcr:Med8A-IL6+ (5 Cis) vs. 0.08 Vcr:Med8A-IL6+ (0 Cis)	ns	>0.9999
0 Vcr:Med8A-IL6+ (5 Cis) vs. 0.08 Vcr:Med8A-S (2.5 Cis)	****	<0.0001
0 Vcr:Med8A-IL6+ (5 Cis) vs. 0.08 Vcr:Med8A-R (2.5 Cis)	**	0.0062
0 Vcr:Med8A-IL6+ (5 Cis) vs. 0.08 Vcr:Med8A-IL6+ (2.5 Cis)	ns	>0.9999
0 Vcr:Med8A-IL6+ (5 Cis) vs. 0.08 Vcr:Med8A-S (5 Cis)	****	<0.0001
0 Vcr:Med8A-IL6+ (5 Cis) vs. 0.08 Vcr:Med8A-R (5 Cis)	****	<0.0001
0 Vcr:Med8A-IL6+ (5 Cis) vs. 0.08 Vcr:Med8A-IL6+ (5 Cis)	****	<0.0001
0 Vcr:Med8A-IL6+ (5 Cis) vs. 0.16 Vcr:Med8A-S (0 Cis)	****	<0.0001
0 Vcr:Med8A-IL6+ (5 Cis) vs. 0.16 Vcr:Med8A-R (0 Cis)	****	<0.0001
0 Vcr:Med8A-IL6+ (5 Cis) vs. 0.16 Vcr:Med8A-IL6+ (0 Cis)	ns	>0.9999
0 Vcr:Med8A-IL6+ (5 Cis) vs. 0.16 Vcr:Med8A-S (2.5 Cis)	****	<0.0001
0 Vcr:Med8A-IL6+ (5 Cis) vs. 0.16 Vcr:Med8A-R (2.5 Cis)	****	<0.0001
0 Vcr:Med8A-IL6+ (5 Cis) vs. 0.16 Vcr:Med8A-IL6+ (2.5 Cis)	****	<0.0001
0 Vcr:Med8A-IL6+ (5 Cis) vs. 0.16 Vcr:Med8A-S (5 Cis)	****	<0.0001
0 Vcr:Med8A-IL6+ (5 Cis) vs. 0.16 Vcr:Med8A-R (5 Cis)	****	<0.0001
0 Vcr:Med8A-IL6+ (5 Cis) vs. 0.16 Vcr:Med8A-IL6+ (5 Cis)	****	<0.0001
0 Vcr:Med8A-IL6+ (5 Cis) vs. 0.32 Vcr:Med8A-S (0 Cis)	****	<0.0001
0 Vcr:Med8A-IL6+ (5 Cis) vs. 0.32 Vcr:Med8A-R (0 Cis)	****	<0.0001
0 Vcr:Med8A-IL6+ (5 Cis) vs. 0.32 Vcr:Med8A-IL6+ (0 Cis)	ns	>0.9999
0 Vcr:Med8A-IL6+ (5 Cis) vs. 0.32 Vcr:Med8A-S (2.5 Cis)	****	<0.0001
0 Vcr:Med8A-IL6+ (5 Cis) vs. 0.32 Vcr:Med8A-R (2.5 Cis)	****	<0.0001
0 Vcr:Med8A-IL6+ (5 Cis) vs. 0.32 Vcr:Med8A-IL6+ (2.5 Cis)	****	<0.0001
0 Vcr:Med8A-IL6+ (5 Cis) vs. 0.32 Vcr:Med8A-S (5 Cis)	****	<0.0001
0 Vcr:Med8A-IL6+ (5 Cis) vs. 0.32 Vcr:Med8A-R (5 Cis)	****	<0.0001
0 Vcr:Med8A-IL6+ (5 Cis) vs. 0.32 Vcr:Med8A-IL6+ (5 Cis)	****	<0.0001
0 Vcr:Med8A-IL6+ (5 Cis) vs. 0.64 Vcr:Med8A-S (0 Cis)	****	<0.0001
0 Vcr:Med8A-IL6+ (5 Cis) vs. 0.64 Vcr:Med8A-R (0 Cis)	****	<0.0001
0 Vcr:Med8A-IL6+ (5 Cis) vs. 0.64 Vcr:Med8A-IL6+ (0 Cis)	ns	>0.9999
0 Vcr:Med8A-IL6+ (5 Cis) vs. 0.64 Vcr:Med8A-S (2.5 Cis)	****	<0.0001
0 Vcr:Med8A-IL6+ (5 Cis) vs. 0.64 Vcr:Med8A-R (2.5 Cis)	****	<0.0001
0 Vcr:Med8A-IL6+ (5 Cis) vs. 0.64 Vcr:Med8A-IL6+ (2.5 Cis)	****	<0.0001
0 Vcr:Med8A-IL6+ (5 Cis) vs. 0.64 Vcr:Med8A-S (5 Cis)	****	<0.0001
0 Vcr:Med8A-IL6+ (5 Cis) vs. 0.64 Vcr:Med8A-R (5 Cis)	****	<0.0001
0 Vcr:Med8A-IL6+ (5 Cis) vs. 0.64 Vcr:Med8A-IL6+ (5 Cis)	****	<0.0001
0.08 Vcr:Med8A-S (0 Cis) vs. 0.08 Vcr:Med8A-R (0 Cis)	ns	>0.9999
0.08 Vcr:Med8A-S (0 Cis) vs. 0.08 Vcr:Med8A-IL6+ (0 Cis)	ns	0.2291
0.08 Vcr:Med8A-S (0 Cis) vs. 0.08 Vcr:Med8A-S (2.5 Cis)	****	<0.0001
0.08 Vcr:Med8A-S (0 Cis) vs. 0.08 Vcr:Med8A-R (2.5 Cis)	ns	0.9929
0.08 Vcr:Med8A-S (0 Cis) vs. 0.08 Vcr:Med8A-IL6+ (2.5 Cis)	ns	0.8703
0.08 Vcr:Med8A-S (0 Cis) vs. 0.08 Vcr:Med8A-S (5 Cis)	****	<0.0001
0.08 Vcr:Med8A-S (0 Cis) vs. 0.08 Vcr:Med8A-R (5 Cis)	**	0.0083
0.08 Vcr:Med8A-S (0 Cis) vs. 0.08 Vcr:Med8A-IL6+ (5 Cis)	***	0.0002
0.08 Vcr:Med8A-S (0 Cis) vs. 0.16 Vcr:Med8A-S (0 Cis)	****	<0.0001
0.08 Vcr:Med8A-S (0 Cis) vs. 0.16 Vcr:Med8A-R (0 Cis)	ns	0.3587
0.08 Vcr:Med8A-S (0 Cis) vs. 0.16 Vcr:Med8A-IL6+ (0 Cis)	ns	0.918
0.08 Vcr:Med8A-S (0 Cis) vs. 0.16 Vcr:Med8A-S (2.5 Cis)	****	<0.0001
0.08 Vcr:Med8A-S (0 Cis) vs. 0.16 Vcr:Med8A-R (2.5 Cis)	ns	0.0885
0.08 Vcr:Med8A-S (0 Cis) vs. 0.16 Vcr:Med8A-IL6+ (2.5 Cis)	*	0.0208
0.08 Vcr:Med8A-S (0 Cis) vs. 0.16 Vcr:Med8A-S (5 Cis)	****	<0.0001
0.08 Vcr:Med8A-S (0 Cis) vs. 0.16 Vcr:Med8A-R (5 Cis)	****	<0.0001
0.08 Vcr:Med8A-S (0 Cis) vs. 0.16 Vcr:Med8A-IL6+ (5 Cis)	****	<0.0001
0.08 Vcr:Med8A-S (0 Cis) vs. 0.32 Vcr:Med8A-S (0 Cis)	****	<0.0001
0.08 Vcr:Med8A-S (0 Cis) vs. 0.32 Vcr:Med8A-R (0 Cis)	*	0.0333
0.08 Vcr:Med8A-S (0 Cis) vs. 0.32 Vcr:Med8A-IL6+ (0 Cis)	ns	0.7414
0.08 Vcr:Med8A-S (0 Cis) vs. 0.32 Vcr:Med8A-S (2.5 Cis)	****	<0.0001
0.08 Vcr:Med8A-S (0 Cis) vs. 0.32 Vcr:Med8A-R (2.5 Cis)	****	<0.0001
0.08 Vcr:Med8A-S (0 Cis) vs. 0.32 Vcr:Med8A-IL6+ (2.5 Cis)	***	0.0006
0.08 Vcr:Med8A-S (0 Cis) vs. 0.32 Vcr:Med8A-S (5 Cis)	****	<0.0001
0.08 Vcr:Med8A-S (0 Cis) vs. 0.32 Vcr:Med8A-R (5 Cis)	****	<0.0001
0.08 Vcr:Med8A-S (0 Cis) vs. 0.32 Vcr:Med8A-IL6+ (5 Cis)	****	<0.0001
0.08 Vcr:Med8A-S (0 Cis) vs. 0.64 Vcr:Med8A-S (0 Cis)	****	<0.0001
0.08 Vcr:Med8A-S (0 Cis) vs. 0.64 Vcr:Med8A-R (0 Cis)	****	<0.0001
0.08 Vcr:Med8A-S (0 Cis) vs. 0.64 Vcr:Med8A-IL6+ (0 Cis)	ns	0.9923
0.08 Vcr:Med8A-S (0 Cis) vs. 0.64 Vcr:Med8A-S (2.5 Cis)	****	<0.0001
0.08 Vcr:Med8A-S (0 Cis) vs. 0.64 Vcr:Med8A-R (2.5 Cis)	****	<0.0001
0.08 Vcr:Med8A-S (0 Cis) vs. 0.64 Vcr:Med8A-IL6+ (2.5 Cis)	****	<0.0001
0.08 Vcr:Med8A-S (0 Cis) vs. 0.64 Vcr:Med8A-S (5 Cis)	****	<0.0001
0.08 Vcr:Med8A-S (0 Cis) vs. 0.64 Vcr:Med8A-R (5 Cis)	****	<0.0001
0.08 Vcr:Med8A-S (0 Cis) vs. 0.64 Vcr:Med8A-IL6+ (5 Cis)	****	<0.0001
0.08 Vcr:Med8A-R (0 Cis) vs. 0.08 Vcr:Med8A-IL6+ (0 Cis)	*	0.0233
0.08 Vcr:Med8A-R (0 Cis) vs. 0.08 Vcr:Med8A-S (2.5 Cis)	****	<0.0001
0.08 Vcr:Med8A-R (0 Cis) vs. 0.08 Vcr:Med8A-R (2.5 Cis)	ns	>0.9999
0.08 Vcr:Med8A-R (0 Cis) vs. 0.08 Vcr:Med8A-IL6+ (2.5 Cis)	ns	0.2998
0.08 Vcr:Med8A-R (0 Cis) vs. 0.08 Vcr:Med8A-S (5 Cis)	****	<0.0001
0.08 Vcr:Med8A-R (0 Cis) vs. 0.08 Vcr:Med8A-R (5 Cis)	ns	0.1086
0.08 Vcr:Med8A-R (0 Cis) vs. 0.08 Vcr:Med8A-IL6+ (5 Cis)	**	0.0058
0.08 Vcr:Med8A-R (0 Cis) vs. 0.16 Vcr:Med8A-S (0 Cis)	****	<0.0001
0.08 Vcr:Med8A-R (0 Cis) vs. 0.16 Vcr:Med8A-R (0 Cis)	ns	0.9106
0.08 Vcr:Med8A-R (0 Cis) vs. 0.16 Vcr:Med8A-IL6+ (0 Cis)	ns	0.372
0.08 Vcr:Med8A-R (0 Cis) vs. 0.16 Vcr:Med8A-S (2.5 Cis)	****	<0.0001
0.08 Vcr:Med8A-R (0 Cis) vs. 0.16 Vcr:Med8A-R (2.5 Cis)	ns	0.5234
0.08 Vcr:Med8A-R (0 Cis) vs. 0.16 Vcr:Med8A-IL6+ (2.5 Cis)	ns	0.2117
0.08 Vcr:Med8A-R (0 Cis) vs. 0.16 Vcr:Med8A-S (5 Cis)	****	<0.0001
0.08 Vcr:Med8A-R (0 Cis) vs. 0.16 Vcr:Med8A-R (5 Cis)	***	0.0005
0.08 Vcr:Med8A-R (0 Cis) vs. 0.16 Vcr:Med8A-IL6+ (5 Cis)	****	<0.0001
0.08 Vcr:Med8A-R (0 Cis) vs. 0.32 Vcr:Med8A-S (0 Cis)	****	<0.0001
0.08 Vcr:Med8A-R (0 Cis) vs. 0.32 Vcr:Med8A-R (0 Cis)	ns	0.2912
0.08 Vcr:Med8A-R (0 Cis) vs. 0.32 Vcr:Med8A-IL6+ (0 Cis)	ns	0.1863
0.08 Vcr:Med8A-R (0 Cis) vs. 0.32 Vcr:Med8A-S (2.5 Cis)	****	<0.0001
0.08 Vcr:Med8A-R (0 Cis) vs. 0.32 Vcr:Med8A-R (2.5 Cis)	****	<0.0001
0.08 Vcr:Med8A-R (0 Cis) vs. 0.32 Vcr:Med8A-IL6+ (2.5 Cis)	*	0.012
0.08 Vcr:Med8A-R (0 Cis) vs. 0.32 Vcr:Med8A-S (5 Cis)	****	<0.0001
0.08 Vcr:Med8A-R (0 Cis) vs. 0.32 Vcr:Med8A-R (5 Cis)	****	<0.0001
0.08 Vcr:Med8A-R (0 Cis) vs. 0.32 Vcr:Med8A-IL6+ (5 Cis)	****	<0.0001
0.08 Vcr:Med8A-R (0 Cis) vs. 0.64 Vcr:Med8A-S (0 Cis)	****	<0.0001
0.08 Vcr:Med8A-R (0 Cis) vs. 0.64 Vcr:Med8A-R (0 Cis)	****	<0.0001
0.08 Vcr:Med8A-R (0 Cis) vs. 0.64 Vcr:Med8A-IL6+ (0 Cis)	ns	0.6679
0.08 Vcr:Med8A-R (0 Cis) vs. 0.64 Vcr:Med8A-S (2.5 Cis)	****	<0.0001
0.08 Vcr:Med8A-R (0 Cis) vs. 0.64 Vcr:Med8A-R (2.5 Cis)	****	<0.0001
0.08 Vcr:Med8A-R (0 Cis) vs. 0.64 Vcr:Med8A-IL6+ (2.5 Cis)	****	<0.0001
0.08 Vcr:Med8A-R (0 Cis) vs. 0.64 Vcr:Med8A-S (5 Cis)	****	<0.0001
0.08 Vcr:Med8A-R (0 Cis) vs. 0.64 Vcr:Med8A-R (5 Cis)	****	<0.0001
0.08 Vcr:Med8A-R (0 Cis) vs. 0.64 Vcr:Med8A-IL6+ (5 Cis)	****	<0.0001
0.08 Vcr:Med8A-IL6+ (0 Cis) vs. 0.08 Vcr:Med8A-S (2.5 Cis)	****	<0.0001
0.08 Vcr:Med8A-IL6+ (0 Cis) vs. 0.08 Vcr:Med8A-R (2.5 Cis)	***	0.0002
0.08 Vcr:Med8A-IL6+ (0 Cis) vs. 0.08 Vcr:Med8A-IL6+ (2.5 Cis)	ns	>0.9999
0.08 Vcr:Med8A-IL6+ (0 Cis) vs. 0.08 Vcr:Med8A-S (5 Cis)	****	<0.0001
0.08 Vcr:Med8A-IL6+ (0 Cis) vs. 0.08 Vcr:Med8A-R (5 Cis)	****	<0.0001
0.08 Vcr:Med8A-IL6+ (0 Cis) vs. 0.08 Vcr:Med8A-IL6+ (5 Cis)	****	<0.0001
0.08 Vcr:Med8A-IL6+ (0 Cis) vs. 0.16 Vcr:Med8A-S (0 Cis)	****	<0.0001
0.08 Vcr:Med8A-IL6+ (0 Cis) vs. 0.16 Vcr:Med8A-R (0 Cis)	****	<0.0001
0.08 Vcr:Med8A-IL6+ (0 Cis) vs. 0.16 Vcr:Med8A-IL6+ (0 Cis)	ns	>0.9999
0.08 Vcr:Med8A-IL6+ (0 Cis) vs. 0.16 Vcr:Med8A-S (2.5 Cis)	****	<0.0001
0.08 Vcr:Med8A-IL6+ (0 Cis) vs. 0.16 Vcr:Med8A-R (2.5 Cis)	****	<0.0001
0.08 Vcr:Med8A-IL6+ (0 Cis) vs. 0.16 Vcr:Med8A-IL6+ (2.5 Cis)	****	<0.0001
0.08 Vcr:Med8A-IL6+ (0 Cis) vs. 0.16 Vcr:Med8A-S (5 Cis)	****	<0.0001
0.08 Vcr:Med8A-IL6+ (0 Cis) vs. 0.16 Vcr:Med8A-R (5 Cis)	****	<0.0001
0.08 Vcr:Med8A-IL6+ (0 Cis) vs. 0.16 Vcr:Med8A-IL6+ (5 Cis)	****	<0.0001
0.08 Vcr:Med8A-IL6+ (0 Cis) vs. 0.32 Vcr:Med8A-S (0 Cis)	****	<0.0001
0.08 Vcr:Med8A-IL6+ (0 Cis) vs. 0.32 Vcr:Med8A-R (0 Cis)	****	<0.0001
0.08 Vcr:Med8A-IL6+ (0 Cis) vs. 0.32 Vcr:Med8A-IL6+ (0 Cis)	ns	>0.9999
0.08 Vcr:Med8A-IL6+ (0 Cis) vs. 0.32 Vcr:Med8A-S (2.5 Cis)	****	<0.0001
0.08 Vcr:Med8A-IL6+ (0 Cis) vs. 0.32 Vcr:Med8A-R (2.5 Cis)	****	<0.0001
0.08 Vcr:Med8A-IL6+ (0 Cis) vs. 0.32 Vcr:Med8A-IL6+ (2.5 Cis)	****	<0.0001
0.08 Vcr:Med8A-IL6+ (0 Cis) vs. 0.32 Vcr:Med8A-S (5 Cis)	****	<0.0001
0.08 Vcr:Med8A-IL6+ (0 Cis) vs. 0.32 Vcr:Med8A-R (5 Cis)	****	<0.0001
0.08 Vcr:Med8A-IL6+ (0 Cis) vs. 0.32 Vcr:Med8A-IL6+ (5 Cis)	****	<0.0001
0.08 Vcr:Med8A-IL6+ (0 Cis) vs. 0.64 Vcr:Med8A-S (0 Cis)	****	<0.0001
0.08 Vcr:Med8A-IL6+ (0 Cis) vs. 0.64 Vcr:Med8A-R (0 Cis)	****	<0.0001
0.08 Vcr:Med8A-IL6+ (0 Cis) vs. 0.64 Vcr:Med8A-IL6+ (0 Cis)	ns	>0.9999
0.08 Vcr:Med8A-IL6+ (0 Cis) vs. 0.64 Vcr:Med8A-S (2.5 Cis)	****	<0.0001
0.08 Vcr:Med8A-IL6+ (0 Cis) vs. 0.64 Vcr:Med8A-R (2.5 Cis)	****	<0.0001
0.08 Vcr:Med8A-IL6+ (0 Cis) vs. 0.64 Vcr:Med8A-IL6+ (2.5 Cis)	****	<0.0001
0.08 Vcr:Med8A-IL6+ (0 Cis) vs. 0.64 Vcr:Med8A-S (5 Cis)	****	<0.0001
0.08 Vcr:Med8A-IL6+ (0 Cis) vs. 0.64 Vcr:Med8A-R (5 Cis)	****	<0.0001
0.08 Vcr:Med8A-IL6+ (0 Cis) vs. 0.64 Vcr:Med8A-IL6+ (5 Cis)	****	<0.0001
0.08 Vcr:Med8A-S (2.5 Cis) vs. 0.08 Vcr:Med8A-R (2.5 Cis)	****	<0.0001
0.08 Vcr:Med8A-S (2.5 Cis) vs. 0.08 Vcr:Med8A-IL6+ (2.5 Cis)	****	<0.0001
0.08 Vcr:Med8A-S (2.5 Cis) vs. 0.08 Vcr:Med8A-S (5 Cis)	****	<0.0001
0.08 Vcr:Med8A-S (2.5 Cis) vs. 0.08 Vcr:Med8A-R (5 Cis)	ns	0.1741
0.08 Vcr:Med8A-S (2.5 Cis) vs. 0.08 Vcr:Med8A-IL6+ (5 Cis)	ns	0.7901
0.08 Vcr:Med8A-S (2.5 Cis) vs. 0.16 Vcr:Med8A-S (0 Cis)	ns	>0.9999
0.08 Vcr:Med8A-S (2.5 Cis) vs. 0.16 Vcr:Med8A-R (0 Cis)	**	0.0025
0.08 Vcr:Med8A-S (2.5 Cis) vs. 0.16 Vcr:Med8A-IL6+ (0 Cis)	****	<0.0001
0.08 Vcr:Med8A-S (2.5 Cis) vs. 0.16 Vcr:Med8A-S (2.5 Cis)	***	0.0004
0.08 Vcr:Med8A-S (2.5 Cis) vs. 0.16 Vcr:Med8A-R (2.5 Cis)	*	0.0203
0.08 Vcr:Med8A-S (2.5 Cis) vs. 0.16 Vcr:Med8A-IL6+ (2.5 Cis)	ns	0.0866
0.08 Vcr:Med8A-S (2.5 Cis) vs. 0.16 Vcr:Med8A-S (5 Cis)	****	<0.0001
0.08 Vcr:Med8A-S (2.5 Cis) vs. 0.16 Vcr:Med8A-R (5 Cis)	ns	0.9929
0.08 Vcr:Med8A-S (2.5 Cis) vs. 0.16 Vcr:Med8A-IL6+ (5 Cis)	ns	>0.9999
0.08 Vcr:Med8A-S (2.5 Cis) vs. 0.32 Vcr:Med8A-S (0 Cis)	****	<0.0001
0.08 Vcr:Med8A-S (2.5 Cis) vs. 0.32 Vcr:Med8A-R (0 Cis)	ns	0.0569
0.08 Vcr:Med8A-S (2.5 Cis) vs. 0.32 Vcr:Med8A-IL6+ (0 Cis)	****	<0.0001
0.08 Vcr:Med8A-S (2.5 Cis) vs. 0.32 Vcr:Med8A-S (2.5 Cis)	****	<0.0001
0.08 Vcr:Med8A-S (2.5 Cis) vs. 0.32 Vcr:Med8A-R (2.5 Cis)	**	0.0049
0.08 Vcr:Med8A-S (2.5 Cis) vs. 0.32 Vcr:Med8A-IL6+ (2.5 Cis)	ns	0.6436
0.08 Vcr:Med8A-S (2.5 Cis) vs. 0.32 Vcr:Med8A-S (5 Cis)	****	<0.0001
0.08 Vcr:Med8A-S (2.5 Cis) vs. 0.32 Vcr:Med8A-R (5 Cis)	****	<0.0001
0.08 Vcr:Med8A-S (2.5 Cis) vs. 0.32 Vcr:Med8A-IL6+ (5 Cis)	*	0.0169
0.08 Vcr:Med8A-S (2.5 Cis) vs. 0.64 Vcr:Med8A-S (0 Cis)	****	<0.0001
0.08 Vcr:Med8A-S (2.5 Cis) vs. 0.64 Vcr:Med8A-R (0 Cis)	ns	>0.9999
0.08 Vcr:Med8A-S (2.5 Cis) vs. 0.64 Vcr:Med8A-IL6+ (0 Cis)	****	<0.0001
0.08 Vcr:Med8A-S (2.5 Cis) vs. 0.64 Vcr:Med8A-S (2.5 Cis)	****	<0.0001
0.08 Vcr:Med8A-S (2.5 Cis) vs. 0.64 Vcr:Med8A-R (2.5 Cis)	****	<0.0001
0.08 Vcr:Med8A-S (2.5 Cis) vs. 0.64 Vcr:Med8A-IL6+ (2.5 Cis)	***	0.0002
0.08 Vcr:Med8A-S (2.5 Cis) vs. 0.64 Vcr:Med8A-S (5 Cis)	****	<0.0001
0.08 Vcr:Med8A-S (2.5 Cis) vs. 0.64 Vcr:Med8A-R (5 Cis)	****	<0.0001
0.08 Vcr:Med8A-S (2.5 Cis) vs. 0.64 Vcr:Med8A-IL6+ (5 Cis)	****	<0.0001
0.08 Vcr:Med8A-R (2.5 Cis) vs. 0.08 Vcr:Med8A-IL6+ (2.5 Cis)	**	0.0081
0.08 Vcr:Med8A-R (2.5 Cis) vs. 0.08 Vcr:Med8A-S (5 Cis)	****	<0.0001
0.08 Vcr:Med8A-R (2.5 Cis) vs. 0.08 Vcr:Med8A-R (5 Cis)	ns	0.8743
0.08 Vcr:Med8A-R (2.5 Cis) vs. 0.08 Vcr:Med8A-IL6+ (5 Cis)	ns	0.2461
0.08 Vcr:Med8A-R (2.5 Cis) vs. 0.16 Vcr:Med8A-S (0 Cis)	***	0.0003
0.08 Vcr:Med8A-R (2.5 Cis) vs. 0.16 Vcr:Med8A-R (0 Cis)	ns	>0.9999
0.08 Vcr:Med8A-R (2.5 Cis) vs. 0.16 Vcr:Med8A-IL6+ (0 Cis)	*	0.0119
0.08 Vcr:Med8A-R (2.5 Cis) vs. 0.16 Vcr:Med8A-S (2.5 Cis)	****	<0.0001
0.08 Vcr:Med8A-R (2.5 Cis) vs. 0.16 Vcr:Med8A-R (2.5 Cis)	ns	0.9993
0.08 Vcr:Med8A-R (2.5 Cis) vs. 0.16 Vcr:Med8A-IL6+ (2.5 Cis)	ns	0.9645
0.08 Vcr:Med8A-R (2.5 Cis) vs. 0.16 Vcr:Med8A-S (5 Cis)	****	<0.0001
0.08 Vcr:Med8A-R (2.5 Cis) vs. 0.16 Vcr:Med8A-R (5 Cis)	*	0.0434
0.08 Vcr:Med8A-R (2.5 Cis) vs. 0.16 Vcr:Med8A-IL6+ (5 Cis)	****	<0.0001
0.08 Vcr:Med8A-R (2.5 Cis) vs. 0.32 Vcr:Med8A-S (0 Cis)	****	<0.0001
0.08 Vcr:Med8A-R (2.5 Cis) vs. 0.32 Vcr:Med8A-R (0 Cis)	ns	0.986
0.08 Vcr:Med8A-R (2.5 Cis) vs. 0.32 Vcr:Med8A-IL6+ (0 Cis)	**	0.0037
0.08 Vcr:Med8A-R (2.5 Cis) vs. 0.32 Vcr:Med8A-S (2.5 Cis)	****	<0.0001
0.08 Vcr:Med8A-R (2.5 Cis) vs. 0.32 Vcr:Med8A-R (2.5 Cis)	****	<0.0001
0.08 Vcr:Med8A-R (2.5 Cis) vs. 0.32 Vcr:Med8A-IL6+ (2.5 Cis)	ns	0.3736
0.08 Vcr:Med8A-R (2.5 Cis) vs. 0.32 Vcr:Med8A-S (5 Cis)	****	<0.0001
0.08 Vcr:Med8A-R (2.5 Cis) vs. 0.32 Vcr:Med8A-R (5 Cis)	****	<0.0001
0.08 Vcr:Med8A-R (2.5 Cis) vs. 0.32 Vcr:Med8A-IL6+ (5 Cis)	****	<0.0001
0.08 Vcr:Med8A-R (2.5 Cis) vs. 0.64 Vcr:Med8A-S (0 Cis)	****	<0.0001
0.08 Vcr:Med8A-R (2.5 Cis) vs. 0.64 Vcr:Med8A-R (0 Cis)	****	<0.0001
0.08 Vcr:Med8A-R (2.5 Cis) vs. 0.64 Vcr:Med8A-IL6+ (0 Cis)	*	0.0427
0.08 Vcr:Med8A-R (2.5 Cis) vs. 0.64 Vcr:Med8A-S (2.5 Cis)	****	<0.0001
0.08 Vcr:Med8A-R (2.5 Cis) vs. 0.64 Vcr:Med8A-R (2.5 Cis)	****	<0.0001
0.08 Vcr:Med8A-R (2.5 Cis) vs. 0.64 Vcr:Med8A-IL6+ (2.5 Cis)	****	<0.0001
0.08 Vcr:Med8A-R (2.5 Cis) vs. 0.64 Vcr:Med8A-S (5 Cis)	****	<0.0001
0.08 Vcr:Med8A-R (2.5 Cis) vs. 0.64 Vcr:Med8A-R (5 Cis)	****	<0.0001
0.08 Vcr:Med8A-R (2.5 Cis) vs. 0.64 Vcr:Med8A-IL6+ (5 Cis)	****	<0.0001
0.08 Vcr:Med8A-IL6+ (2.5 Cis) vs. 0.08 Vcr:Med8A-S (5 Cis)	****	<0.0001
0.08 Vcr:Med8A-IL6+ (2.5 Cis) vs. 0.08 Vcr:Med8A-R (5 Cis)	****	<0.0001
0.08 Vcr:Med8A-IL6+ (2.5 Cis) vs. 0.08 Vcr:Med8A-IL6+ (5 Cis)	****	<0.0001
0.08 Vcr:Med8A-IL6+ (2.5 Cis) vs. 0.16 Vcr:Med8A-S (0 Cis)	****	<0.0001
0.08 Vcr:Med8A-IL6+ (2.5 Cis) vs. 0.16 Vcr:Med8A-R (0 Cis)	****	<0.0001
0.08 Vcr:Med8A-IL6+ (2.5 Cis) vs. 0.16 Vcr:Med8A-IL6+ (0 Cis)	ns	>0.9999
0.08 Vcr:Med8A-IL6+ (2.5 Cis) vs. 0.16 Vcr:Med8A-S (2.5 Cis)	****	<0.0001
0.08 Vcr:Med8A-IL6+ (2.5 Cis) vs. 0.16 Vcr:Med8A-R (2.5 Cis)	****	<0.0001
0.08 Vcr:Med8A-IL6+ (2.5 Cis) vs. 0.16 Vcr:Med8A-IL6+ (2.5 Cis)	****	<0.0001
0.08 Vcr:Med8A-IL6+ (2.5 Cis) vs. 0.16 Vcr:Med8A-S (5 Cis)	****	<0.0001
0.08 Vcr:Med8A-IL6+ (2.5 Cis) vs. 0.16 Vcr:Med8A-R (5 Cis)	****	<0.0001
0.08 Vcr:Med8A-IL6+ (2.5 Cis) vs. 0.16 Vcr:Med8A-IL6+ (5 Cis)	****	<0.0001
0.08 Vcr:Med8A-IL6+ (2.5 Cis) vs. 0.32 Vcr:Med8A-S (0 Cis)	****	<0.0001
0.08 Vcr:Med8A-IL6+ (2.5 Cis) vs. 0.32 Vcr:Med8A-R (0 Cis)	****	<0.0001
0.08 Vcr:Med8A-IL6+ (2.5 Cis) vs. 0.32 Vcr:Med8A-IL6+ (0 Cis)	ns	>0.9999
0.08 Vcr:Med8A-IL6+ (2.5 Cis) vs. 0.32 Vcr:Med8A-S (2.5 Cis)	****	<0.0001
0.08 Vcr:Med8A-IL6+ (2.5 Cis) vs. 0.32 Vcr:Med8A-R (2.5 Cis)	****	<0.0001
0.08 Vcr:Med8A-IL6+ (2.5 Cis) vs. 0.32 Vcr:Med8A-IL6+ (2.5 Cis)	****	<0.0001
0.08 Vcr:Med8A-IL6+ (2.5 Cis) vs. 0.32 Vcr:Med8A-S (5 Cis)	****	<0.0001
0.08 Vcr:Med8A-IL6+ (2.5 Cis) vs. 0.32 Vcr:Med8A-R (5 Cis)	****	<0.0001
0.08 Vcr:Med8A-IL6+ (2.5 Cis) vs. 0.32 Vcr:Med8A-IL6+ (5 Cis)	****	<0.0001
0.08 Vcr:Med8A-IL6+ (2.5 Cis) vs. 0.64 Vcr:Med8A-S (0 Cis)	****	<0.0001
0.08 Vcr:Med8A-IL6+ (2.5 Cis) vs. 0.64 Vcr:Med8A-R (0 Cis)	****	<0.0001
0.08 Vcr:Med8A-IL6+ (2.5 Cis) vs. 0.64 Vcr:Med8A-IL6+ (0 Cis)	ns	>0.9999
0.08 Vcr:Med8A-IL6+ (2.5 Cis) vs. 0.64 Vcr:Med8A-S (2.5 Cis)	****	<0.0001
0.08 Vcr:Med8A-IL6+ (2.5 Cis) vs. 0.64 Vcr:Med8A-R (2.5 Cis)	****	<0.0001
0.08 Vcr:Med8A-IL6+ (2.5 Cis) vs. 0.64 Vcr:Med8A-IL6+ (2.5 Cis)	****	<0.0001
0.08 Vcr:Med8A-IL6+ (2.5 Cis) vs. 0.64 Vcr:Med8A-S (5 Cis)	****	<0.0001
0.08 Vcr:Med8A-IL6+ (2.5 Cis) vs. 0.64 Vcr:Med8A-R (5 Cis)	****	<0.0001
0.08 Vcr:Med8A-IL6+ (2.5 Cis) vs. 0.64 Vcr:Med8A-IL6+ (5 Cis)	****	<0.0001
0.08 Vcr:Med8A-S (5 Cis) vs. 0.08 Vcr:Med8A-R (5 Cis)	****	<0.0001
0.08 Vcr:Med8A-S (5 Cis) vs. 0.08 Vcr:Med8A-IL6+ (5 Cis)	****	<0.0001
0.08 Vcr:Med8A-S (5 Cis) vs. 0.16 Vcr:Med8A-S (0 Cis)	****	<0.0001
0.08 Vcr:Med8A-S (5 Cis) vs. 0.16 Vcr:Med8A-R (0 Cis)	****	<0.0001
0.08 Vcr:Med8A-S (5 Cis) vs. 0.16 Vcr:Med8A-IL6+ (0 Cis)	****	<0.0001
0.08 Vcr:Med8A-S (5 Cis) vs. 0.16 Vcr:Med8A-S (2.5 Cis)	ns	>0.9999
0.08 Vcr:Med8A-S (5 Cis) vs. 0.16 Vcr:Med8A-R (2.5 Cis)	****	<0.0001
0.08 Vcr:Med8A-S (5 Cis) vs. 0.16 Vcr:Med8A-IL6+ (2.5 Cis)	****	<0.0001
0.08 Vcr:Med8A-S (5 Cis) vs. 0.16 Vcr:Med8A-S (5 Cis)	ns	>0.9999
0.08 Vcr:Med8A-S (5 Cis) vs. 0.16 Vcr:Med8A-R (5 Cis)	****	<0.0001
0.08 Vcr:Med8A-S (5 Cis) vs. 0.16 Vcr:Med8A-IL6+ (5 Cis)	***	0.0002
0.08 Vcr:Med8A-S (5 Cis) vs. 0.32 Vcr:Med8A-S (0 Cis)	ns	>0.9999
0.08 Vcr:Med8A-S (5 Cis) vs. 0.32 Vcr:Med8A-R (0 Cis)	****	<0.0001
0.08 Vcr:Med8A-S (5 Cis) vs. 0.32 Vcr:Med8A-IL6+ (0 Cis)	****	<0.0001
0.08 Vcr:Med8A-S (5 Cis) vs. 0.32 Vcr:Med8A-S (2.5 Cis)	****	<0.0001
0.08 Vcr:Med8A-S (5 Cis) vs. 0.32 Vcr:Med8A-R (2.5 Cis)	ns	>0.9999
0.08 Vcr:Med8A-S (5 Cis) vs. 0.32 Vcr:Med8A-IL6+ (2.5 Cis)	****	<0.0001
0.08 Vcr:Med8A-S (5 Cis) vs. 0.32 Vcr:Med8A-S (5 Cis)	****	<0.0001
0.08 Vcr:Med8A-S (5 Cis) vs. 0.32 Vcr:Med8A-R (5 Cis)	**	0.0047
0.08 Vcr:Med8A-S (5 Cis) vs. 0.32 Vcr:Med8A-IL6+ (5 Cis)	ns	>0.9999
0.08 Vcr:Med8A-S (5 Cis) vs. 0.64 Vcr:Med8A-S (0 Cis)	****	<0.0001
0.08 Vcr:Med8A-S (5 Cis) vs. 0.64 Vcr:Med8A-R (0 Cis)	****	<0.0001
0.08 Vcr:Med8A-S (5 Cis) vs. 0.64 Vcr:Med8A-IL6+ (0 Cis)	****	<0.0001
0.08 Vcr:Med8A-S (5 Cis) vs. 0.64 Vcr:Med8A-S (2.5 Cis)	****	<0.0001
0.08 Vcr:Med8A-S (5 Cis) vs. 0.64 Vcr:Med8A-R (2.5 Cis)	****	<0.0001
0.08 Vcr:Med8A-S (5 Cis) vs. 0.64 Vcr:Med8A-IL6+ (2.5 Cis)	ns	>0.9999
0.08 Vcr:Med8A-S (5 Cis) vs. 0.64 Vcr:Med8A-S (5 Cis)	****	<0.0001
0.08 Vcr:Med8A-S (5 Cis) vs. 0.64 Vcr:Med8A-R (5 Cis)	****	<0.0001
0.08 Vcr:Med8A-S (5 Cis) vs. 0.64 Vcr:Med8A-IL6+ (5 Cis)	****	<0.0001
0.08 Vcr:Med8A-R (5 Cis) vs. 0.08 Vcr:Med8A-IL6+ (5 Cis)	ns	>0.9999
0.08 Vcr:Med8A-R (5 Cis) vs. 0.16 Vcr:Med8A-S (0 Cis)	ns	0.6491
0.08 Vcr:Med8A-R (5 Cis) vs. 0.16 Vcr:Med8A-R (0 Cis)	ns	>0.9999
0.08 Vcr:Med8A-R (5 Cis) vs. 0.16 Vcr:Med8A-IL6+ (0 Cis)	****	<0.0001
0.08 Vcr:Med8A-R (5 Cis) vs. 0.16 Vcr:Med8A-S (2.5 Cis)	****	<0.0001
0.08 Vcr:Med8A-R (5 Cis) vs. 0.16 Vcr:Med8A-R (2.5 Cis)	ns	>0.9999
0.08 Vcr:Med8A-R (5 Cis) vs. 0.16 Vcr:Med8A-IL6+ (2.5 Cis)	ns	>0.9999
0.08 Vcr:Med8A-R (5 Cis) vs. 0.16 Vcr:Med8A-S (5 Cis)	****	<0.0001
0.08 Vcr:Med8A-R (5 Cis) vs. 0.16 Vcr:Med8A-R (5 Cis)	ns	>0.9999
0.08 Vcr:Med8A-R (5 Cis) vs. 0.16 Vcr:Med8A-IL6+ (5 Cis)	ns	0.0534
0.08 Vcr:Med8A-R (5 Cis) vs. 0.32 Vcr:Med8A-S (0 Cis)	****	<0.0001
0.08 Vcr:Med8A-R (5 Cis) vs. 0.32 Vcr:Med8A-R (0 Cis)	ns	>0.9999
0.08 Vcr:Med8A-R (5 Cis) vs. 0.32 Vcr:Med8A-IL6+ (0 Cis)	****	<0.0001
0.08 Vcr:Med8A-R (5 Cis) vs. 0.32 Vcr:Med8A-S (2.5 Cis)	****	<0.0001
0.08 Vcr:Med8A-R (5 Cis) vs. 0.32 Vcr:Med8A-R (2.5 Cis)	****	<0.0001
0.08 Vcr:Med8A-R (5 Cis) vs. 0.32 Vcr:Med8A-IL6+ (2.5 Cis)	ns	>0.9999
0.08 Vcr:Med8A-R (5 Cis) vs. 0.32 Vcr:Med8A-S (5 Cis)	****	<0.0001
0.08 Vcr:Med8A-R (5 Cis) vs. 0.32 Vcr:Med8A-R (5 Cis)	****	<0.0001
0.08 Vcr:Med8A-R (5 Cis) vs. 0.32 Vcr:Med8A-IL6+ (5 Cis)	****	<0.0001
0.08 Vcr:Med8A-R (5 Cis) vs. 0.64 Vcr:Med8A-S (0 Cis)	****	<0.0001
0.08 Vcr:Med8A-R (5 Cis) vs. 0.64 Vcr:Med8A-R (0 Cis)	ns	0.3718
0.08 Vcr:Med8A-R (5 Cis) vs. 0.64 Vcr:Med8A-IL6+ (0 Cis)	****	<0.0001
0.08 Vcr:Med8A-R (5 Cis) vs. 0.64 Vcr:Med8A-S (2.5 Cis)	****	<0.0001
0.08 Vcr:Med8A-R (5 Cis) vs. 0.64 Vcr:Med8A-R (2.5 Cis)	****	<0.0001
0.08 Vcr:Med8A-R (5 Cis) vs. 0.64 Vcr:Med8A-IL6+ (2.5 Cis)	****	<0.0001
0.08 Vcr:Med8A-R (5 Cis) vs. 0.64 Vcr:Med8A-S (5 Cis)	****	<0.0001
0.08 Vcr:Med8A-R (5 Cis) vs. 0.64 Vcr:Med8A-R (5 Cis)	****	<0.0001
0.08 Vcr:Med8A-R (5 Cis) vs. 0.64 Vcr:Med8A-IL6+ (5 Cis)	****	<0.0001
0.08 Vcr:Med8A-IL6+ (5 Cis) vs. 0.16 Vcr:Med8A-S (0 Cis)	ns	0.9959
0.08 Vcr:Med8A-IL6+ (5 Cis) vs. 0.16 Vcr:Med8A-R (0 Cis)	ns	0.9739
0.08 Vcr:Med8A-IL6+ (5 Cis) vs. 0.16 Vcr:Med8A-IL6+ (0 Cis)	****	<0.0001
0.08 Vcr:Med8A-IL6+ (5 Cis) vs. 0.16 Vcr:Med8A-S (2.5 Cis)	****	<0.0001
0.08 Vcr:Med8A-IL6+ (5 Cis) vs. 0.16 Vcr:Med8A-R (2.5 Cis)	ns	>0.9999
0.08 Vcr:Med8A-IL6+ (5 Cis) vs. 0.16 Vcr:Med8A-IL6+ (2.5 Cis)	ns	>0.9999
0.08 Vcr:Med8A-IL6+ (5 Cis) vs. 0.16 Vcr:Med8A-S (5 Cis)	****	<0.0001
0.08 Vcr:Med8A-IL6+ (5 Cis) vs. 0.16 Vcr:Med8A-R (5 Cis)	ns	>0.9999
0.08 Vcr:Med8A-IL6+ (5 Cis) vs. 0.16 Vcr:Med8A-IL6+ (5 Cis)	ns	0.4668
0.08 Vcr:Med8A-IL6+ (5 Cis) vs. 0.32 Vcr:Med8A-S (0 Cis)	****	<0.0001
0.08 Vcr:Med8A-IL6+ (5 Cis) vs. 0.32 Vcr:Med8A-R (0 Cis)	ns	>0.9999
0.08 Vcr:Med8A-IL6+ (5 Cis) vs. 0.32 Vcr:Med8A-IL6+ (0 Cis)	****	<0.0001
0.08 Vcr:Med8A-IL6+ (5 Cis) vs. 0.32 Vcr:Med8A-S (2.5 Cis)	****	<0.0001
0.08 Vcr:Med8A-IL6+ (5 Cis) vs. 0.32 Vcr:Med8A-R (2.5 Cis)	****	<0.0001
0.08 Vcr:Med8A-IL6+ (5 Cis) vs. 0.32 Vcr:Med8A-IL6+ (2.5 Cis)	ns	>0.9999
0.08 Vcr:Med8A-IL6+ (5 Cis) vs. 0.32 Vcr:Med8A-S (5 Cis)	****	<0.0001
0.08 Vcr:Med8A-IL6+ (5 Cis) vs. 0.32 Vcr:Med8A-R (5 Cis)	****	<0.0001
0.08 Vcr:Med8A-IL6+ (5 Cis) vs. 0.32 Vcr:Med8A-IL6+ (5 Cis)	****	<0.0001
0.08 Vcr:Med8A-IL6+ (5 Cis) vs. 0.64 Vcr:Med8A-S (0 Cis)	****	<0.0001
0.08 Vcr:Med8A-IL6+ (5 Cis) vs. 0.64 Vcr:Med8A-R (0 Cis)	ns	0.9497
0.08 Vcr:Med8A-IL6+ (5 Cis) vs. 0.64 Vcr:Med8A-IL6+ (0 Cis)	****	<0.0001
0.08 Vcr:Med8A-IL6+ (5 Cis) vs. 0.64 Vcr:Med8A-S (2.5 Cis)	****	<0.0001
0.08 Vcr:Med8A-IL6+ (5 Cis) vs. 0.64 Vcr:Med8A-R (2.5 Cis)	****	<0.0001
0.08 Vcr:Med8A-IL6+ (5 Cis) vs. 0.64 Vcr:Med8A-IL6+ (2.5 Cis)	****	<0.0001
0.08 Vcr:Med8A-IL6+ (5 Cis) vs. 0.64 Vcr:Med8A-S (5 Cis)	****	<0.0001
0.08 Vcr:Med8A-IL6+ (5 Cis) vs. 0.64 Vcr:Med8A-R (5 Cis)	****	<0.0001
0.08 Vcr:Med8A-IL6+ (5 Cis) vs. 0.64 Vcr:Med8A-IL6+ (5 Cis)	****	<0.0001
0.16 Vcr:Med8A-S (0 Cis) vs. 0.16 Vcr:Med8A-R (0 Cis)	*	0.0305
0.16 Vcr:Med8A-S (0 Cis) vs. 0.16 Vcr:Med8A-IL6+ (0 Cis)	****	<0.0001
0.16 Vcr:Med8A-S (0 Cis) vs. 0.16 Vcr:Med8A-S (2.5 Cis)	****	<0.0001
0.16 Vcr:Med8A-S (0 Cis) vs. 0.16 Vcr:Med8A-R (2.5 Cis)	ns	0.1647
0.16 Vcr:Med8A-S (0 Cis) vs. 0.16 Vcr:Med8A-IL6+ (2.5 Cis)	ns	0.443
0.16 Vcr:Med8A-S (0 Cis) vs. 0.16 Vcr:Med8A-S (5 Cis)	****	<0.0001
0.16 Vcr:Med8A-S (0 Cis) vs. 0.16 Vcr:Med8A-R (5 Cis)	ns	>0.9999
0.16 Vcr:Med8A-S (0 Cis) vs. 0.16 Vcr:Med8A-IL6+ (5 Cis)	ns	>0.9999
0.16 Vcr:Med8A-S (0 Cis) vs. 0.32 Vcr:Med8A-S (0 Cis)	****	<0.0001
0.16 Vcr:Med8A-S (0 Cis) vs. 0.32 Vcr:Med8A-R (0 Cis)	ns	0.3403
0.16 Vcr:Med8A-S (0 Cis) vs. 0.32 Vcr:Med8A-IL6+ (0 Cis)	****	<0.0001
0.16 Vcr:Med8A-S (0 Cis) vs. 0.32 Vcr:Med8A-S (2.5 Cis)	****	<0.0001
0.16 Vcr:Med8A-S (0 Cis) vs. 0.32 Vcr:Med8A-R (2.5 Cis)	***	0.0003
0.16 Vcr:Med8A-S (0 Cis) vs. 0.32 Vcr:Med8A-IL6+ (2.5 Cis)	ns	0.9804
0.16 Vcr:Med8A-S (0 Cis) vs. 0.32 Vcr:Med8A-S (5 Cis)	****	<0.0001
0.16 Vcr:Med8A-S (0 Cis) vs. 0.32 Vcr:Med8A-R (5 Cis)	****	<0.0001
0.16 Vcr:Med8A-S (0 Cis) vs. 0.32 Vcr:Med8A-IL6+ (5 Cis)	**	0.0012
0.16 Vcr:Med8A-S (0 Cis) vs. 0.64 Vcr:Med8A-S (0 Cis)	****	<0.0001
0.16 Vcr:Med8A-S (0 Cis) vs. 0.64 Vcr:Med8A-R (0 Cis)	ns	>0.9999
0.16 Vcr:Med8A-S (0 Cis) vs. 0.64 Vcr:Med8A-IL6+ (0 Cis)	****	<0.0001
0.16 Vcr:Med8A-S (0 Cis) vs. 0.64 Vcr:Med8A-S (2.5 Cis)	****	<0.0001
0.16 Vcr:Med8A-S (0 Cis) vs. 0.64 Vcr:Med8A-R (2.5 Cis)	****	<0.0001
0.16 Vcr:Med8A-S (0 Cis) vs. 0.64 Vcr:Med8A-IL6+ (2.5 Cis)	****	<0.0001
0.16 Vcr:Med8A-S (0 Cis) vs. 0.64 Vcr:Med8A-S (5 Cis)	****	<0.0001
0.16 Vcr:Med8A-S (0 Cis) vs. 0.64 Vcr:Med8A-R (5 Cis)	****	<0.0001
0.16 Vcr:Med8A-S (0 Cis) vs. 0.64 Vcr:Med8A-IL6+ (5 Cis)	****	<0.0001
0.16 Vcr:Med8A-R (0 Cis) vs. 0.16 Vcr:Med8A-IL6+ (0 Cis)	***	0.0001
0.16 Vcr:Med8A-R (0 Cis) vs. 0.16 Vcr:Med8A-S (2.5 Cis)	****	<0.0001
0.16 Vcr:Med8A-R (0 Cis) vs. 0.16 Vcr:Med8A-R (2.5 Cis)	ns	>0.9999
0.16 Vcr:Med8A-R (0 Cis) vs. 0.16 Vcr:Med8A-IL6+ (2.5 Cis)	ns	>0.9999
0.16 Vcr:Med8A-R (0 Cis) vs. 0.16 Vcr:Med8A-S (5 Cis)	****	<0.0001
0.16 Vcr:Med8A-R (0 Cis) vs. 0.16 Vcr:Med8A-R (5 Cis)	ns	0.6601
0.16 Vcr:Med8A-R (0 Cis) vs. 0.16 Vcr:Med8A-IL6+ (5 Cis)	***	0.0005
0.16 Vcr:Med8A-R (0 Cis) vs. 0.32 Vcr:Med8A-S (0 Cis)	****	<0.0001
0.16 Vcr:Med8A-R (0 Cis) vs. 0.32 Vcr:Med8A-R (0 Cis)	ns	>0.9999
0.16 Vcr:Med8A-R (0 Cis) vs. 0.32 Vcr:Med8A-IL6+ (0 Cis)	****	<0.0001
0.16 Vcr:Med8A-R (0 Cis) vs. 0.32 Vcr:Med8A-S (2.5 Cis)	****	<0.0001
0.16 Vcr:Med8A-R (0 Cis) vs. 0.32 Vcr:Med8A-R (2.5 Cis)	****	<0.0001
0.16 Vcr:Med8A-R (0 Cis) vs. 0.32 Vcr:Med8A-IL6+ (2.5 Cis)	ns	0.994
0.16 Vcr:Med8A-R (0 Cis) vs. 0.32 Vcr:Med8A-S (5 Cis)	****	<0.0001
0.16 Vcr:Med8A-R (0 Cis) vs. 0.32 Vcr:Med8A-R (5 Cis)	****	<0.0001
0.16 Vcr:Med8A-R (0 Cis) vs. 0.32 Vcr:Med8A-IL6+ (5 Cis)	****	<0.0001
0.16 Vcr:Med8A-R (0 Cis) vs. 0.64 Vcr:Med8A-S (0 Cis)	****	<0.0001
0.16 Vcr:Med8A-R (0 Cis) vs. 0.64 Vcr:Med8A-R (0 Cis)	**	0.0089
0.16 Vcr:Med8A-R (0 Cis) vs. 0.64 Vcr:Med8A-IL6+ (0 Cis)	***	0.0005
0.16 Vcr:Med8A-R (0 Cis) vs. 0.64 Vcr:Med8A-S (2.5 Cis)	****	<0.0001
0.16 Vcr:Med8A-R (0 Cis) vs. 0.64 Vcr:Med8A-R (2.5 Cis)	****	<0.0001
0.16 Vcr:Med8A-R (0 Cis) vs. 0.64 Vcr:Med8A-IL6+ (2.5 Cis)	****	<0.0001
0.16 Vcr:Med8A-R (0 Cis) vs. 0.64 Vcr:Med8A-S (5 Cis)	****	<0.0001
0.16 Vcr:Med8A-R (0 Cis) vs. 0.64 Vcr:Med8A-R (5 Cis)	****	<0.0001
0.16 Vcr:Med8A-R (0 Cis) vs. 0.64 Vcr:Med8A-IL6+ (5 Cis)	****	<0.0001
0.16 Vcr:Med8A-IL6+ (0 Cis) vs. 0.16 Vcr:Med8A-S (2.5 Cis)	****	<0.0001
0.16 Vcr:Med8A-IL6+ (0 Cis) vs. 0.16 Vcr:Med8A-R (2.5 Cis)	****	<0.0001
0.16 Vcr:Med8A-IL6+ (0 Cis) vs. 0.16 Vcr:Med8A-IL6+ (2.5 Cis)	****	<0.0001
0.16 Vcr:Med8A-IL6+ (0 Cis) vs. 0.16 Vcr:Med8A-S (5 Cis)	****	<0.0001
0.16 Vcr:Med8A-IL6+ (0 Cis) vs. 0.16 Vcr:Med8A-R (5 Cis)	****	<0.0001
0.16 Vcr:Med8A-IL6+ (0 Cis) vs. 0.16 Vcr:Med8A-IL6+ (5 Cis)	****	<0.0001
0.16 Vcr:Med8A-IL6+ (0 Cis) vs. 0.32 Vcr:Med8A-S (0 Cis)	****	<0.0001
0.16 Vcr:Med8A-IL6+ (0 Cis) vs. 0.32 Vcr:Med8A-R (0 Cis)	****	<0.0001
0.16 Vcr:Med8A-IL6+ (0 Cis) vs. 0.32 Vcr:Med8A-IL6+ (0 Cis)	ns	>0.9999
0.16 Vcr:Med8A-IL6+ (0 Cis) vs. 0.32 Vcr:Med8A-S (2.5 Cis)	****	<0.0001
0.16 Vcr:Med8A-IL6+ (0 Cis) vs. 0.32 Vcr:Med8A-R (2.5 Cis)	****	<0.0001
0.16 Vcr:Med8A-IL6+ (0 Cis) vs. 0.32 Vcr:Med8A-IL6+ (2.5 Cis)	****	<0.0001
0.16 Vcr:Med8A-IL6+ (0 Cis) vs. 0.32 Vcr:Med8A-S (5 Cis)	****	<0.0001
0.16 Vcr:Med8A-IL6+ (0 Cis) vs. 0.32 Vcr:Med8A-R (5 Cis)	****	<0.0001
0.16 Vcr:Med8A-IL6+ (0 Cis) vs. 0.32 Vcr:Med8A-IL6+ (5 Cis)	****	<0.0001
0.16 Vcr:Med8A-IL6+ (0 Cis) vs. 0.64 Vcr:Med8A-S (0 Cis)	****	<0.0001
0.16 Vcr:Med8A-IL6+ (0 Cis) vs. 0.64 Vcr:Med8A-R (0 Cis)	****	<0.0001
0.16 Vcr:Med8A-IL6+ (0 Cis) vs. 0.64 Vcr:Med8A-IL6+ (0 Cis)	ns	>0.9999
0.16 Vcr:Med8A-IL6+ (0 Cis) vs. 0.64 Vcr:Med8A-S (2.5 Cis)	****	<0.0001
0.16 Vcr:Med8A-IL6+ (0 Cis) vs. 0.64 Vcr:Med8A-R (2.5 Cis)	****	<0.0001
0.16 Vcr:Med8A-IL6+ (0 Cis) vs. 0.64 Vcr:Med8A-IL6+ (2.5 Cis)	****	<0.0001
0.16 Vcr:Med8A-IL6+ (0 Cis) vs. 0.64 Vcr:Med8A-S (5 Cis)	****	<0.0001
0.16 Vcr:Med8A-IL6+ (0 Cis) vs. 0.64 Vcr:Med8A-R (5 Cis)	****	<0.0001
0.16 Vcr:Med8A-IL6+ (0 Cis) vs. 0.64 Vcr:Med8A-IL6+ (5 Cis)	****	<0.0001
0.16 Vcr:Med8A-S (2.5 Cis) vs. 0.16 Vcr:Med8A-R (2.5 Cis)	****	<0.0001
0.16 Vcr:Med8A-S (2.5 Cis) vs. 0.16 Vcr:Med8A-IL6+ (2.5 Cis)	****	<0.0001
0.16 Vcr:Med8A-S (2.5 Cis) vs. 0.16 Vcr:Med8A-S (5 Cis)	ns	>0.9999
0.16 Vcr:Med8A-S (2.5 Cis) vs. 0.16 Vcr:Med8A-R (5 Cis)	****	<0.0001
0.16 Vcr:Med8A-S (2.5 Cis) vs. 0.16 Vcr:Med8A-IL6+ (5 Cis)	**	0.0021
0.16 Vcr:Med8A-S (2.5 Cis) vs. 0.32 Vcr:Med8A-S (0 Cis)	ns	0.9997
0.16 Vcr:Med8A-S (2.5 Cis) vs. 0.32 Vcr:Med8A-R (0 Cis)	****	<0.0001
0.16 Vcr:Med8A-S (2.5 Cis) vs. 0.32 Vcr:Med8A-IL6+ (0 Cis)	****	<0.0001
0.16 Vcr:Med8A-S (2.5 Cis) vs. 0.32 Vcr:Med8A-S (2.5 Cis)	****	<0.0001
0.16 Vcr:Med8A-S (2.5 Cis) vs. 0.32 Vcr:Med8A-R (2.5 Cis)	ns	>0.9999
0.16 Vcr:Med8A-S (2.5 Cis) vs. 0.32 Vcr:Med8A-IL6+ (2.5 Cis)	****	<0.0001
0.16 Vcr:Med8A-S (2.5 Cis) vs. 0.32 Vcr:Med8A-S (5 Cis)	****	<0.0001
0.16 Vcr:Med8A-S (2.5 Cis) vs. 0.32 Vcr:Med8A-R (5 Cis)	***	0.0005
0.16 Vcr:Med8A-S (2.5 Cis) vs. 0.32 Vcr:Med8A-IL6+ (5 Cis)	ns	>0.9999
0.16 Vcr:Med8A-S (2.5 Cis) vs. 0.64 Vcr:Med8A-S (0 Cis)	****	<0.0001
0.16 Vcr:Med8A-S (2.5 Cis) vs. 0.64 Vcr:Med8A-R (0 Cis)	****	<0.0001
0.16 Vcr:Med8A-S (2.5 Cis) vs. 0.64 Vcr:Med8A-IL6+ (0 Cis)	****	<0.0001
0.16 Vcr:Med8A-S (2.5 Cis) vs. 0.64 Vcr:Med8A-S (2.5 Cis)	****	<0.0001
0.16 Vcr:Med8A-S (2.5 Cis) vs. 0.64 Vcr:Med8A-R (2.5 Cis)	****	<0.0001
0.16 Vcr:Med8A-S (2.5 Cis) vs. 0.64 Vcr:Med8A-IL6+ (2.5 Cis)	ns	>0.9999
0.16 Vcr:Med8A-S (2.5 Cis) vs. 0.64 Vcr:Med8A-S (5 Cis)	****	<0.0001
0.16 Vcr:Med8A-S (2.5 Cis) vs. 0.64 Vcr:Med8A-R (5 Cis)	****	<0.0001
0.16 Vcr:Med8A-S (2.5 Cis) vs. 0.64 Vcr:Med8A-IL6+ (5 Cis)	****	<0.0001
0.16 Vcr:Med8A-R (2.5 Cis) vs. 0.16 Vcr:Med8A-IL6+ (2.5 Cis)	ns	>0.9999
0.16 Vcr:Med8A-R (2.5 Cis) vs. 0.16 Vcr:Med8A-S (5 Cis)	****	<0.0001
0.16 Vcr:Med8A-R (2.5 Cis) vs. 0.16 Vcr:Med8A-R (5 Cis)	ns	0.9629
0.16 Vcr:Med8A-R (2.5 Cis) vs. 0.16 Vcr:Med8A-IL6+ (5 Cis)	**	0.0044
0.16 Vcr:Med8A-R (2.5 Cis) vs. 0.32 Vcr:Med8A-S (0 Cis)	****	<0.0001
0.16 Vcr:Med8A-R (2.5 Cis) vs. 0.32 Vcr:Med8A-R (0 Cis)	ns	>0.9999
0.16 Vcr:Med8A-R (2.5 Cis) vs. 0.32 Vcr:Med8A-IL6+ (0 Cis)	****	<0.0001
0.16 Vcr:Med8A-R (2.5 Cis) vs. 0.32 Vcr:Med8A-S (2.5 Cis)	****	<0.0001
0.16 Vcr:Med8A-R (2.5 Cis) vs. 0.32 Vcr:Med8A-R (2.5 Cis)	****	<0.0001
0.16 Vcr:Med8A-R (2.5 Cis) vs. 0.32 Vcr:Med8A-IL6+ (2.5 Cis)	ns	>0.9999
0.16 Vcr:Med8A-R (2.5 Cis) vs. 0.32 Vcr:Med8A-S (5 Cis)	****	<0.0001
0.16 Vcr:Med8A-R (2.5 Cis) vs. 0.32 Vcr:Med8A-R (5 Cis)	****	<0.0001
0.16 Vcr:Med8A-R (2.5 Cis) vs. 0.32 Vcr:Med8A-IL6+ (5 Cis)	****	<0.0001
0.16 Vcr:Med8A-R (2.5 Cis) vs. 0.64 Vcr:Med8A-S (0 Cis)	****	<0.0001
0.16 Vcr:Med8A-R (2.5 Cis) vs. 0.64 Vcr:Med8A-R (0 Cis)	ns	0.0611
0.16 Vcr:Med8A-R (2.5 Cis) vs. 0.64 Vcr:Med8A-IL6+ (0 Cis)	****	<0.0001
0.16 Vcr:Med8A-R (2.5 Cis) vs. 0.64 Vcr:Med8A-S (2.5 Cis)	****	<0.0001
0.16 Vcr:Med8A-R (2.5 Cis) vs. 0.64 Vcr:Med8A-R (2.5 Cis)	****	<0.0001
0.16 Vcr:Med8A-R (2.5 Cis) vs. 0.64 Vcr:Med8A-IL6+ (2.5 Cis)	****	<0.0001
0.16 Vcr:Med8A-R (2.5 Cis) vs. 0.64 Vcr:Med8A-S (5 Cis)	****	<0.0001
0.16 Vcr:Med8A-R (2.5 Cis) vs. 0.64 Vcr:Med8A-R (5 Cis)	****	<0.0001
0.16 Vcr:Med8A-R (2.5 Cis) vs. 0.64 Vcr:Med8A-IL6+ (5 Cis)	****	<0.0001
0.16 Vcr:Med8A-IL6+ (2.5 Cis) vs. 0.16 Vcr:Med8A-S (5 Cis)	****	<0.0001
0.16 Vcr:Med8A-IL6+ (2.5 Cis) vs. 0.16 Vcr:Med8A-R (5 Cis)	ns	0.9992
0.16 Vcr:Med8A-IL6+ (2.5 Cis) vs. 0.16 Vcr:Med8A-IL6+ (5 Cis)	*	0.0231
0.16 Vcr:Med8A-IL6+ (2.5 Cis) vs. 0.32 Vcr:Med8A-S (0 Cis)	****	<0.0001
0.16 Vcr:Med8A-IL6+ (2.5 Cis) vs. 0.32 Vcr:Med8A-R (0 Cis)	ns	>0.9999
0.16 Vcr:Med8A-IL6+ (2.5 Cis) vs. 0.32 Vcr:Med8A-IL6+ (0 Cis)	****	<0.0001
0.16 Vcr:Med8A-IL6+ (2.5 Cis) vs. 0.32 Vcr:Med8A-S (2.5 Cis)	****	<0.0001
0.16 Vcr:Med8A-IL6+ (2.5 Cis) vs. 0.32 Vcr:Med8A-R (2.5 Cis)	****	<0.0001
0.16 Vcr:Med8A-IL6+ (2.5 Cis) vs. 0.32 Vcr:Med8A-IL6+ (2.5 Cis)	ns	>0.9999
0.16 Vcr:Med8A-IL6+ (2.5 Cis) vs. 0.32 Vcr:Med8A-S (5 Cis)	****	<0.0001
0.16 Vcr:Med8A-IL6+ (2.5 Cis) vs. 0.32 Vcr:Med8A-R (5 Cis)	****	<0.0001
0.16 Vcr:Med8A-IL6+ (2.5 Cis) vs. 0.32 Vcr:Med8A-IL6+ (5 Cis)	****	<0.0001
0.16 Vcr:Med8A-IL6+ (2.5 Cis) vs. 0.64 Vcr:Med8A-S (0 Cis)	****	<0.0001
0.16 Vcr:Med8A-IL6+ (2.5 Cis) vs. 0.64 Vcr:Med8A-R (0 Cis)	ns	0.2131
0.16 Vcr:Med8A-IL6+ (2.5 Cis) vs. 0.64 Vcr:Med8A-IL6+ (0 Cis)	****	<0.0001
0.16 Vcr:Med8A-IL6+ (2.5 Cis) vs. 0.64 Vcr:Med8A-S (2.5 Cis)	****	<0.0001
0.16 Vcr:Med8A-IL6+ (2.5 Cis) vs. 0.64 Vcr:Med8A-R (2.5 Cis)	****	<0.0001
0.16 Vcr:Med8A-IL6+ (2.5 Cis) vs. 0.64 Vcr:Med8A-IL6+ (2.5 Cis)	****	<0.0001
0.16 Vcr:Med8A-IL6+ (2.5 Cis) vs. 0.64 Vcr:Med8A-S (5 Cis)	****	<0.0001
0.16 Vcr:Med8A-IL6+ (2.5 Cis) vs. 0.64 Vcr:Med8A-R (5 Cis)	****	<0.0001
0.16 Vcr:Med8A-IL6+ (2.5 Cis) vs. 0.64 Vcr:Med8A-IL6+ (5 Cis)	****	<0.0001
0.16 Vcr:Med8A-S (5 Cis) vs. 0.16 Vcr:Med8A-R (5 Cis)	****	<0.0001
0.16 Vcr:Med8A-S (5 Cis) vs. 0.16 Vcr:Med8A-IL6+ (5 Cis)	***	0.0004
0.16 Vcr:Med8A-S (5 Cis) vs. 0.32 Vcr:Med8A-S (0 Cis)	ns	>0.9999
0.16 Vcr:Med8A-S (5 Cis) vs. 0.32 Vcr:Med8A-R (0 Cis)	****	<0.0001
0.16 Vcr:Med8A-S (5 Cis) vs. 0.32 Vcr:Med8A-IL6+ (0 Cis)	****	<0.0001
0.16 Vcr:Med8A-S (5 Cis) vs. 0.32 Vcr:Med8A-S (2.5 Cis)	****	<0.0001
0.16 Vcr:Med8A-S (5 Cis) vs. 0.32 Vcr:Med8A-R (2.5 Cis)	ns	>0.9999
0.16 Vcr:Med8A-S (5 Cis) vs. 0.32 Vcr:Med8A-IL6+ (2.5 Cis)	****	<0.0001
0.16 Vcr:Med8A-S (5 Cis) vs. 0.32 Vcr:Med8A-S (5 Cis)	****	<0.0001
0.16 Vcr:Med8A-S (5 Cis) vs. 0.32 Vcr:Med8A-R (5 Cis)	**	0.0022
0.16 Vcr:Med8A-S (5 Cis) vs. 0.32 Vcr:Med8A-IL6+ (5 Cis)	ns	>0.9999
0.16 Vcr:Med8A-S (5 Cis) vs. 0.64 Vcr:Med8A-S (0 Cis)	****	<0.0001
0.16 Vcr:Med8A-S (5 Cis) vs. 0.64 Vcr:Med8A-R (0 Cis)	****	<0.0001
0.16 Vcr:Med8A-S (5 Cis) vs. 0.64 Vcr:Med8A-IL6+ (0 Cis)	****	<0.0001
0.16 Vcr:Med8A-S (5 Cis) vs. 0.64 Vcr:Med8A-S (2.5 Cis)	****	<0.0001
0.16 Vcr:Med8A-S (5 Cis) vs. 0.64 Vcr:Med8A-R (2.5 Cis)	****	<0.0001
0.16 Vcr:Med8A-S (5 Cis) vs. 0.64 Vcr:Med8A-IL6+ (2.5 Cis)	ns	>0.9999
0.16 Vcr:Med8A-S (5 Cis) vs. 0.64 Vcr:Med8A-S (5 Cis)	****	<0.0001
0.16 Vcr:Med8A-S (5 Cis) vs. 0.64 Vcr:Med8A-R (5 Cis)	****	<0.0001
0.16 Vcr:Med8A-S (5 Cis) vs. 0.64 Vcr:Med8A-IL6+ (5 Cis)	****	<0.0001
0.16 Vcr:Med8A-R (5 Cis) vs. 0.16 Vcr:Med8A-IL6+ (5 Cis)	ns	0.9048
0.16 Vcr:Med8A-R (5 Cis) vs. 0.32 Vcr:Med8A-S (0 Cis)	****	<0.0001
0.16 Vcr:Med8A-R (5 Cis) vs. 0.32 Vcr:Med8A-R (0 Cis)	ns	0.9966
0.16 Vcr:Med8A-R (5 Cis) vs. 0.32 Vcr:Med8A-IL6+ (0 Cis)	****	<0.0001
0.16 Vcr:Med8A-R (5 Cis) vs. 0.32 Vcr:Med8A-S (2.5 Cis)	****	<0.0001
0.16 Vcr:Med8A-R (5 Cis) vs. 0.32 Vcr:Med8A-R (2.5 Cis)	****	<0.0001
0.16 Vcr:Med8A-R (5 Cis) vs. 0.32 Vcr:Med8A-IL6+ (2.5 Cis)	ns	>0.9999
0.16 Vcr:Med8A-R (5 Cis) vs. 0.32 Vcr:Med8A-S (5 Cis)	****	<0.0001
0.16 Vcr:Med8A-R (5 Cis) vs. 0.32 Vcr:Med8A-R (5 Cis)	****	<0.0001
0.16 Vcr:Med8A-R (5 Cis) vs. 0.32 Vcr:Med8A-IL6+ (5 Cis)	****	<0.0001
0.16 Vcr:Med8A-R (5 Cis) vs. 0.64 Vcr:Med8A-S (0 Cis)	****	<0.0001
0.16 Vcr:Med8A-R (5 Cis) vs. 0.64 Vcr:Med8A-R (0 Cis)	ns	0.9998
0.16 Vcr:Med8A-R (5 Cis) vs. 0.64 Vcr:Med8A-IL6+ (0 Cis)	****	<0.0001
0.16 Vcr:Med8A-R (5 Cis) vs. 0.64 Vcr:Med8A-S (2.5 Cis)	****	<0.0001
0.16 Vcr:Med8A-R (5 Cis) vs. 0.64 Vcr:Med8A-R (2.5 Cis)	****	<0.0001
0.16 Vcr:Med8A-R (5 Cis) vs. 0.64 Vcr:Med8A-IL6+ (2.5 Cis)	****	<0.0001
0.16 Vcr:Med8A-R (5 Cis) vs. 0.64 Vcr:Med8A-S (5 Cis)	****	<0.0001
0.16 Vcr:Med8A-R (5 Cis) vs. 0.64 Vcr:Med8A-R (5 Cis)	****	<0.0001
0.16 Vcr:Med8A-R (5 Cis) vs. 0.64 Vcr:Med8A-IL6+ (5 Cis)	****	<0.0001
0.16 Vcr:Med8A-IL6+ (5 Cis) vs. 0.32 Vcr:Med8A-S (0 Cis)	****	<0.0001
0.16 Vcr:Med8A-IL6+ (5 Cis) vs. 0.32 Vcr:Med8A-R (0 Cis)	*	0.0142
0.16 Vcr:Med8A-IL6+ (5 Cis) vs. 0.32 Vcr:Med8A-IL6+ (0 Cis)	****	<0.0001
0.16 Vcr:Med8A-IL6+ (5 Cis) vs. 0.32 Vcr:Med8A-S (2.5 Cis)	****	<0.0001
0.16 Vcr:Med8A-IL6+ (5 Cis) vs. 0.32 Vcr:Med8A-R (2.5 Cis)	*	0.022
0.16 Vcr:Med8A-IL6+ (5 Cis) vs. 0.32 Vcr:Med8A-IL6+ (2.5 Cis)	ns	0.3219
0.16 Vcr:Med8A-IL6+ (5 Cis) vs. 0.32 Vcr:Med8A-S (5 Cis)	****	<0.0001
0.16 Vcr:Med8A-IL6+ (5 Cis) vs. 0.32 Vcr:Med8A-R (5 Cis)	****	<0.0001
0.16 Vcr:Med8A-IL6+ (5 Cis) vs. 0.32 Vcr:Med8A-IL6+ (5 Cis)	ns	0.0661
0.16 Vcr:Med8A-IL6+ (5 Cis) vs. 0.64 Vcr:Med8A-S (0 Cis)	****	<0.0001
0.16 Vcr:Med8A-IL6+ (5 Cis) vs. 0.64 Vcr:Med8A-R (0 Cis)	ns	>0.9999
0.16 Vcr:Med8A-IL6+ (5 Cis) vs. 0.64 Vcr:Med8A-IL6+ (0 Cis)	****	<0.0001
0.16 Vcr:Med8A-IL6+ (5 Cis) vs. 0.64 Vcr:Med8A-S (2.5 Cis)	****	<0.0001
0.16 Vcr:Med8A-IL6+ (5 Cis) vs. 0.64 Vcr:Med8A-R (2.5 Cis)	****	<0.0001
0.16 Vcr:Med8A-IL6+ (5 Cis) vs. 0.64 Vcr:Med8A-IL6+ (2.5 Cis)	**	0.0012
0.16 Vcr:Med8A-IL6+ (5 Cis) vs. 0.64 Vcr:Med8A-S (5 Cis)	****	<0.0001
0.16 Vcr:Med8A-IL6+ (5 Cis) vs. 0.64 Vcr:Med8A-R (5 Cis)	****	<0.0001
0.16 Vcr:Med8A-IL6+ (5 Cis) vs. 0.64 Vcr:Med8A-IL6+ (5 Cis)	****	<0.0001
0.32 Vcr:Med8A-S (0 Cis) vs. 0.32 Vcr:Med8A-R (0 Cis)	****	<0.0001
0.32 Vcr:Med8A-S (0 Cis) vs. 0.32 Vcr:Med8A-IL6+ (0 Cis)	****	<0.0001
0.32 Vcr:Med8A-S (0 Cis) vs. 0.32 Vcr:Med8A-S (2.5 Cis)	****	<0.0001
0.32 Vcr:Med8A-S (0 Cis) vs. 0.32 Vcr:Med8A-R (2.5 Cis)	ns	0.9343
0.32 Vcr:Med8A-S (0 Cis) vs. 0.32 Vcr:Med8A-IL6+ (2.5 Cis)	****	<0.0001
0.32 Vcr:Med8A-S (0 Cis) vs. 0.32 Vcr:Med8A-S (5 Cis)	****	<0.0001
0.32 Vcr:Med8A-S (0 Cis) vs. 0.32 Vcr:Med8A-R (5 Cis)	ns	0.1725
0.32 Vcr:Med8A-S (0 Cis) vs. 0.32 Vcr:Med8A-IL6+ (5 Cis)	ns	0.7538
0.32 Vcr:Med8A-S (0 Cis) vs. 0.64 Vcr:Med8A-S (0 Cis)	****	<0.0001
0.32 Vcr:Med8A-S (0 Cis) vs. 0.64 Vcr:Med8A-R (0 Cis)	****	<0.0001
0.32 Vcr:Med8A-S (0 Cis) vs. 0.64 Vcr:Med8A-IL6+ (0 Cis)	****	<0.0001
0.32 Vcr:Med8A-S (0 Cis) vs. 0.64 Vcr:Med8A-S (2.5 Cis)	****	<0.0001
0.32 Vcr:Med8A-S (0 Cis) vs. 0.64 Vcr:Med8A-R (2.5 Cis)	****	<0.0001
0.32 Vcr:Med8A-S (0 Cis) vs. 0.64 Vcr:Med8A-IL6+ (2.5 Cis)	ns	>0.9999
0.32 Vcr:Med8A-S (0 Cis) vs. 0.64 Vcr:Med8A-S (5 Cis)	****	<0.0001
0.32 Vcr:Med8A-S (0 Cis) vs. 0.64 Vcr:Med8A-R (5 Cis)	****	<0.0001
0.32 Vcr:Med8A-S (0 Cis) vs. 0.64 Vcr:Med8A-IL6+ (5 Cis)	****	<0.0001
0.32 Vcr:Med8A-R (0 Cis) vs. 0.32 Vcr:Med8A-IL6+ (0 Cis)	****	<0.0001
0.32 Vcr:Med8A-R (0 Cis) vs. 0.32 Vcr:Med8A-S (2.5 Cis)	****	<0.0001
0.32 Vcr:Med8A-R (0 Cis) vs. 0.32 Vcr:Med8A-R (2.5 Cis)	****	<0.0001
0.32 Vcr:Med8A-R (0 Cis) vs. 0.32 Vcr:Med8A-IL6+ (2.5 Cis)	ns	>0.9999
0.32 Vcr:Med8A-R (0 Cis) vs. 0.32 Vcr:Med8A-S (5 Cis)	****	<0.0001
0.32 Vcr:Med8A-R (0 Cis) vs. 0.32 Vcr:Med8A-R (5 Cis)	****	<0.0001
0.32 Vcr:Med8A-R (0 Cis) vs. 0.32 Vcr:Med8A-IL6+ (5 Cis)	****	<0.0001
0.32 Vcr:Med8A-R (0 Cis) vs. 0.64 Vcr:Med8A-S (0 Cis)	****	<0.0001
0.32 Vcr:Med8A-R (0 Cis) vs. 0.64 Vcr:Med8A-R (0 Cis)	ns	0.15
0.32 Vcr:Med8A-R (0 Cis) vs. 0.64 Vcr:Med8A-IL6+ (0 Cis)	****	<0.0001
0.32 Vcr:Med8A-R (0 Cis) vs. 0.64 Vcr:Med8A-S (2.5 Cis)	****	<0.0001
0.32 Vcr:Med8A-R (0 Cis) vs. 0.64 Vcr:Med8A-R (2.5 Cis)	****	<0.0001
0.32 Vcr:Med8A-R (0 Cis) vs. 0.64 Vcr:Med8A-IL6+ (2.5 Cis)	****	<0.0001
0.32 Vcr:Med8A-R (0 Cis) vs. 0.64 Vcr:Med8A-S (5 Cis)	****	<0.0001
0.32 Vcr:Med8A-R (0 Cis) vs. 0.64 Vcr:Med8A-R (5 Cis)	****	<0.0001
0.32 Vcr:Med8A-R (0 Cis) vs. 0.64 Vcr:Med8A-IL6+ (5 Cis)	****	<0.0001
0.32 Vcr:Med8A-IL6+ (0 Cis) vs. 0.32 Vcr:Med8A-S (2.5 Cis)	****	<0.0001
0.32 Vcr:Med8A-IL6+ (0 Cis) vs. 0.32 Vcr:Med8A-R (2.5 Cis)	****	<0.0001
0.32 Vcr:Med8A-IL6+ (0 Cis) vs. 0.32 Vcr:Med8A-IL6+ (2.5 Cis)	****	<0.0001
0.32 Vcr:Med8A-IL6+ (0 Cis) vs. 0.32 Vcr:Med8A-S (5 Cis)	****	<0.0001
0.32 Vcr:Med8A-IL6+ (0 Cis) vs. 0.32 Vcr:Med8A-R (5 Cis)	****	<0.0001
0.32 Vcr:Med8A-IL6+ (0 Cis) vs. 0.32 Vcr:Med8A-IL6+ (5 Cis)	****	<0.0001
0.32 Vcr:Med8A-IL6+ (0 Cis) vs. 0.64 Vcr:Med8A-S (0 Cis)	****	<0.0001
0.32 Vcr:Med8A-IL6+ (0 Cis) vs. 0.64 Vcr:Med8A-R (0 Cis)	****	<0.0001
0.32 Vcr:Med8A-IL6+ (0 Cis) vs. 0.64 Vcr:Med8A-IL6+ (0 Cis)	ns	>0.9999
0.32 Vcr:Med8A-IL6+ (0 Cis) vs. 0.64 Vcr:Med8A-S (2.5 Cis)	****	<0.0001
0.32 Vcr:Med8A-IL6+ (0 Cis) vs. 0.64 Vcr:Med8A-R (2.5 Cis)	****	<0.0001
0.32 Vcr:Med8A-IL6+ (0 Cis) vs. 0.64 Vcr:Med8A-IL6+ (2.5 Cis)	****	<0.0001
0.32 Vcr:Med8A-IL6+ (0 Cis) vs. 0.64 Vcr:Med8A-S (5 Cis)	****	<0.0001
0.32 Vcr:Med8A-IL6+ (0 Cis) vs. 0.64 Vcr:Med8A-R (5 Cis)	****	<0.0001
0.32 Vcr:Med8A-IL6+ (0 Cis) vs. 0.64 Vcr:Med8A-IL6+ (5 Cis)	****	<0.0001
0.32 Vcr:Med8A-S (2.5 Cis) vs. 0.32 Vcr:Med8A-R (2.5 Cis)	****	<0.0001
0.32 Vcr:Med8A-S (2.5 Cis) vs. 0.32 Vcr:Med8A-IL6+ (2.5 Cis)	****	<0.0001
0.32 Vcr:Med8A-S (2.5 Cis) vs. 0.32 Vcr:Med8A-S (5 Cis)	ns	>0.9999
0.32 Vcr:Med8A-S (2.5 Cis) vs. 0.32 Vcr:Med8A-R (5 Cis)	ns	0.2069
0.32 Vcr:Med8A-S (2.5 Cis) vs. 0.32 Vcr:Med8A-IL6+ (5 Cis)	****	<0.0001
0.32 Vcr:Med8A-S (2.5 Cis) vs. 0.64 Vcr:Med8A-S (0 Cis)	ns	>0.9999
0.32 Vcr:Med8A-S (2.5 Cis) vs. 0.64 Vcr:Med8A-R (0 Cis)	****	<0.0001
0.32 Vcr:Med8A-S (2.5 Cis) vs. 0.64 Vcr:Med8A-IL6+ (0 Cis)	****	<0.0001
0.32 Vcr:Med8A-S (2.5 Cis) vs. 0.64 Vcr:Med8A-S (2.5 Cis)	ns	0.9884
0.32 Vcr:Med8A-S (2.5 Cis) vs. 0.64 Vcr:Med8A-R (2.5 Cis)	ns	>0.9999
0.32 Vcr:Med8A-S (2.5 Cis) vs. 0.64 Vcr:Med8A-IL6+ (2.5 Cis)	****	<0.0001
0.32 Vcr:Med8A-S (2.5 Cis) vs. 0.64 Vcr:Med8A-S (5 Cis)	ns	0.8763
0.32 Vcr:Med8A-S (2.5 Cis) vs. 0.64 Vcr:Med8A-R (5 Cis)	ns	>0.9999
0.32 Vcr:Med8A-S (2.5 Cis) vs. 0.64 Vcr:Med8A-IL6+ (5 Cis)	ns	>0.9999
0.32 Vcr:Med8A-R (2.5 Cis) vs. 0.32 Vcr:Med8A-IL6+ (2.5 Cis)	****	<0.0001
0.32 Vcr:Med8A-R (2.5 Cis) vs. 0.32 Vcr:Med8A-S (5 Cis)	****	<0.0001
0.32 Vcr:Med8A-R (2.5 Cis) vs. 0.32 Vcr:Med8A-R (5 Cis)	****	<0.0001
0.32 Vcr:Med8A-R (2.5 Cis) vs. 0.32 Vcr:Med8A-IL6+ (5 Cis)	ns	>0.9999
0.32 Vcr:Med8A-R (2.5 Cis) vs. 0.64 Vcr:Med8A-S (0 Cis)	****	<0.0001
0.32 Vcr:Med8A-R (2.5 Cis) vs. 0.64 Vcr:Med8A-R (0 Cis)	**	0.0013
0.32 Vcr:Med8A-R (2.5 Cis) vs. 0.64 Vcr:Med8A-IL6+ (0 Cis)	****	<0.0001
0.32 Vcr:Med8A-R (2.5 Cis) vs. 0.64 Vcr:Med8A-S (2.5 Cis)	****	<0.0001
0.32 Vcr:Med8A-R (2.5 Cis) vs. 0.64 Vcr:Med8A-R (2.5 Cis)	****	<0.0001
0.32 Vcr:Med8A-R (2.5 Cis) vs. 0.64 Vcr:Med8A-IL6+ (2.5 Cis)	ns	>0.9999
0.32 Vcr:Med8A-R (2.5 Cis) vs. 0.64 Vcr:Med8A-S (5 Cis)	****	<0.0001
0.32 Vcr:Med8A-R (2.5 Cis) vs. 0.64 Vcr:Med8A-R (5 Cis)	****	<0.0001
0.32 Vcr:Med8A-R (2.5 Cis) vs. 0.64 Vcr:Med8A-IL6+ (5 Cis)	****	<0.0001
0.32 Vcr:Med8A-IL6+ (2.5 Cis) vs. 0.32 Vcr:Med8A-S (5 Cis)	****	<0.0001
0.32 Vcr:Med8A-IL6+ (2.5 Cis) vs. 0.32 Vcr:Med8A-R (5 Cis)	****	<0.0001
0.32 Vcr:Med8A-IL6+ (2.5 Cis) vs. 0.32 Vcr:Med8A-IL6+ (5 Cis)	****	<0.0001
0.32 Vcr:Med8A-IL6+ (2.5 Cis) vs. 0.64 Vcr:Med8A-S (0 Cis)	****	<0.0001
0.32 Vcr:Med8A-IL6+ (2.5 Cis) vs. 0.64 Vcr:Med8A-R (0 Cis)	ns	0.873
0.32 Vcr:Med8A-IL6+ (2.5 Cis) vs. 0.64 Vcr:Med8A-IL6+ (0 Cis)	****	<0.0001
0.32 Vcr:Med8A-IL6+ (2.5 Cis) vs. 0.64 Vcr:Med8A-S (2.5 Cis)	****	<0.0001
0.32 Vcr:Med8A-IL6+ (2.5 Cis) vs. 0.64 Vcr:Med8A-R (2.5 Cis)	****	<0.0001
0.32 Vcr:Med8A-IL6+ (2.5 Cis) vs. 0.64 Vcr:Med8A-IL6+ (2.5 Cis)	****	<0.0001
0.32 Vcr:Med8A-IL6+ (2.5 Cis) vs. 0.64 Vcr:Med8A-S (5 Cis)	****	<0.0001
0.32 Vcr:Med8A-IL6+ (2.5 Cis) vs. 0.64 Vcr:Med8A-R (5 Cis)	****	<0.0001
0.32 Vcr:Med8A-IL6+ (2.5 Cis) vs. 0.64 Vcr:Med8A-IL6+ (5 Cis)	****	<0.0001
0.32 Vcr:Med8A-S (5 Cis) vs. 0.32 Vcr:Med8A-R (5 Cis)	**	0.0036
0.32 Vcr:Med8A-S (5 Cis) vs. 0.32 Vcr:Med8A-IL6+ (5 Cis)	****	<0.0001
0.32 Vcr:Med8A-S (5 Cis) vs. 0.64 Vcr:Med8A-S (0 Cis)	ns	0.8958
0.32 Vcr:Med8A-S (5 Cis) vs. 0.64 Vcr:Med8A-R (0 Cis)	****	<0.0001
0.32 Vcr:Med8A-S (5 Cis) vs. 0.64 Vcr:Med8A-IL6+ (0 Cis)	****	<0.0001
0.32 Vcr:Med8A-S (5 Cis) vs. 0.64 Vcr:Med8A-S (2.5 Cis)	ns	>0.9999
0.32 Vcr:Med8A-S (5 Cis) vs. 0.64 Vcr:Med8A-R (2.5 Cis)	ns	0.9718
0.32 Vcr:Med8A-S (5 Cis) vs. 0.64 Vcr:Med8A-IL6+ (2.5 Cis)	****	<0.0001
0.32 Vcr:Med8A-S (5 Cis) vs. 0.64 Vcr:Med8A-S (5 Cis)	ns	>0.9999
0.32 Vcr:Med8A-S (5 Cis) vs. 0.64 Vcr:Med8A-R (5 Cis)	ns	0.9984
0.32 Vcr:Med8A-S (5 Cis) vs. 0.64 Vcr:Med8A-IL6+ (5 Cis)	ns	0.8782
0.32 Vcr:Med8A-R (5 Cis) vs. 0.32 Vcr:Med8A-IL6+ (5 Cis)	****	<0.0001
0.32 Vcr:Med8A-R (5 Cis) vs. 0.64 Vcr:Med8A-S (0 Cis)	ns	0.9541
0.32 Vcr:Med8A-R (5 Cis) vs. 0.64 Vcr:Med8A-R (0 Cis)	****	<0.0001
0.32 Vcr:Med8A-R (5 Cis) vs. 0.64 Vcr:Med8A-IL6+ (0 Cis)	****	<0.0001
0.32 Vcr:Med8A-R (5 Cis) vs. 0.64 Vcr:Med8A-S (2.5 Cis)	***	0.0001
0.32 Vcr:Med8A-R (5 Cis) vs. 0.64 Vcr:Med8A-R (2.5 Cis)	ns	0.8548
0.32 Vcr:Med8A-R (5 Cis) vs. 0.64 Vcr:Med8A-IL6+ (2.5 Cis)	***	0.0008
0.32 Vcr:Med8A-R (5 Cis) vs. 0.64 Vcr:Med8A-S (5 Cis)	****	<0.0001
0.32 Vcr:Med8A-R (5 Cis) vs. 0.64 Vcr:Med8A-R (5 Cis)	ns	0.6087
0.32 Vcr:Med8A-R (5 Cis) vs. 0.64 Vcr:Med8A-IL6+ (5 Cis)	ns	0.9629
0.32 Vcr:Med8A-IL6+ (5 Cis) vs. 0.64 Vcr:Med8A-S (0 Cis)	****	<0.0001
0.32 Vcr:Med8A-IL6+ (5 Cis) vs. 0.64 Vcr:Med8A-R (0 Cis)	**	0.0049
0.32 Vcr:Med8A-IL6+ (5 Cis) vs. 0.64 Vcr:Med8A-IL6+ (0 Cis)	****	<0.0001
0.32 Vcr:Med8A-IL6+ (5 Cis) vs. 0.64 Vcr:Med8A-S (2.5 Cis)	****	<0.0001
0.32 Vcr:Med8A-IL6+ (5 Cis) vs. 0.64 Vcr:Med8A-R (2.5 Cis)	****	<0.0001
0.32 Vcr:Med8A-IL6+ (5 Cis) vs. 0.64 Vcr:Med8A-IL6+ (2.5 Cis)	ns	>0.9999
0.32 Vcr:Med8A-IL6+ (5 Cis) vs. 0.64 Vcr:Med8A-S (5 Cis)	****	<0.0001
0.32 Vcr:Med8A-IL6+ (5 Cis) vs. 0.64 Vcr:Med8A-R (5 Cis)	****	<0.0001
0.32 Vcr:Med8A-IL6+ (5 Cis) vs. 0.64 Vcr:Med8A-IL6+ (5 Cis)	****	<0.0001
0.64 Vcr:Med8A-S (0 Cis) vs. 0.64 Vcr:Med8A-R (0 Cis)	****	<0.0001
0.64 Vcr:Med8A-S (0 Cis) vs. 0.64 Vcr:Med8A-IL6+ (0 Cis)	****	<0.0001
0.64 Vcr:Med8A-S (0 Cis) vs. 0.64 Vcr:Med8A-S (2.5 Cis)	ns	0.3304
0.64 Vcr:Med8A-S (0 Cis) vs. 0.64 Vcr:Med8A-R (2.5 Cis)	ns	>0.9999
0.64 Vcr:Med8A-S (0 Cis) vs. 0.64 Vcr:Med8A-IL6+ (2.5 Cis)	****	<0.0001
0.64 Vcr:Med8A-S (0 Cis) vs. 0.64 Vcr:Med8A-S (5 Cis)	ns	0.1211
0.64 Vcr:Med8A-S (0 Cis) vs. 0.64 Vcr:Med8A-R (5 Cis)	ns	>0.9999
0.64 Vcr:Med8A-S (0 Cis) vs. 0.64 Vcr:Med8A-IL6+ (5 Cis)	ns	>0.9999
0.64 Vcr:Med8A-R (0 Cis) vs. 0.64 Vcr:Med8A-IL6+ (0 Cis)	****	<0.0001
0.64 Vcr:Med8A-R (0 Cis) vs. 0.64 Vcr:Med8A-S (2.5 Cis)	****	<0.0001
0.64 Vcr:Med8A-R (0 Cis) vs. 0.64 Vcr:Med8A-R (2.5 Cis)	****	<0.0001
0.64 Vcr:Med8A-R (0 Cis) vs. 0.64 Vcr:Med8A-IL6+ (2.5 Cis)	****	<0.0001
0.64 Vcr:Med8A-R (0 Cis) vs. 0.64 Vcr:Med8A-S (5 Cis)	****	<0.0001
0.64 Vcr:Med8A-R (0 Cis) vs. 0.64 Vcr:Med8A-R (5 Cis)	****	<0.0001
0.64 Vcr:Med8A-R (0 Cis) vs. 0.64 Vcr:Med8A-IL6+ (5 Cis)	****	<0.0001
0.64 Vcr:Med8A-IL6+ (0 Cis) vs. 0.64 Vcr:Med8A-S (2.5 Cis)	****	<0.0001
0.64 Vcr:Med8A-IL6+ (0 Cis) vs. 0.64 Vcr:Med8A-R (2.5 Cis)	****	<0.0001
0.64 Vcr:Med8A-IL6+ (0 Cis) vs. 0.64 Vcr:Med8A-IL6+ (2.5 Cis)	****	<0.0001
0.64 Vcr:Med8A-IL6+ (0 Cis) vs. 0.64 Vcr:Med8A-S (5 Cis)	****	<0.0001
0.64 Vcr:Med8A-IL6+ (0 Cis) vs. 0.64 Vcr:Med8A-R (5 Cis)	****	<0.0001
0.64 Vcr:Med8A-IL6+ (0 Cis) vs. 0.64 Vcr:Med8A-IL6+ (5 Cis)	****	<0.0001
0.64 Vcr:Med8A-S (2.5 Cis) vs. 0.64 Vcr:Med8A-R (2.5 Cis)	ns	0.5178
0.64 Vcr:Med8A-S (2.5 Cis) vs. 0.64 Vcr:Med8A-IL6+ (2.5 Cis)	****	<0.0001
0.64 Vcr:Med8A-S (2.5 Cis) vs. 0.64 Vcr:Med8A-S (5 Cis)	ns	>0.9999
0.64 Vcr:Med8A-S (2.5 Cis) vs. 0.64 Vcr:Med8A-R (5 Cis)	ns	0.7864
0.64 Vcr:Med8A-S (2.5 Cis) vs. 0.64 Vcr:Med8A-IL6+ (5 Cis)	ns	0.3057
0.64 Vcr:Med8A-R (2.5 Cis) vs. 0.64 Vcr:Med8A-IL6+ (2.5 Cis)	****	<0.0001
0.64 Vcr:Med8A-R (2.5 Cis) vs. 0.64 Vcr:Med8A-S (5 Cis)	ns	0.2282
0.64 Vcr:Med8A-R (2.5 Cis) vs. 0.64 Vcr:Med8A-R (5 Cis)	ns	>0.9999
0.64 Vcr:Med8A-R (2.5 Cis) vs. 0.64 Vcr:Med8A-IL6+ (5 Cis)	ns	>0.9999
0.64 Vcr:Med8A-IL6+ (2.5 Cis) vs. 0.64 Vcr:Med8A-S (5 Cis)	****	<0.0001
0.64 Vcr:Med8A-IL6+ (2.5 Cis) vs. 0.64 Vcr:Med8A-R (5 Cis)	****	<0.0001
0.64 Vcr:Med8A-IL6+ (2.5 Cis) vs. 0.64 Vcr:Med8A-IL6+ (5 Cis)	****	<0.0001
0.64 Vcr:Med8A-S (5 Cis) vs. 0.64 Vcr:Med8A-R (5 Cis)	ns	0.4621
0.64 Vcr:Med8A-S (5 Cis) vs. 0.64 Vcr:Med8A-IL6+ (5 Cis)	ns	0.1092
0.64 Vcr:Med8A-R (5 Cis) vs. 0.64 Vcr:Med8A-IL6+ (5 Cis)	ns	>0.9999
