# Supplementary material for: Autocrine IL-6/STAT3 signaling aids development of acquired drug resistance in Group 3 medulloblastoma
Source: Cell Death Dis. 2020 Dec 5;11(12):1035. doi: 10.1038/s41419-020-03241-y (PMC7719195; doi:10.1038/s41419-020-03241-y)
Supplement: Supplementary file 10 — Supplemental Table Part 2 [file 41419_2020_3241_MOESM10_ESM.xlsx]

## Sheet: Vincr and Niclo
Fig 5B: Vincristine and Niclosamide combination treatment
Tukey's multiple comparisons test	Summary	Adjusted P Value
0 Vcr:Med8A-S (0 Niclo) vs. 0 Vcr:Med8A-R (0 Niclo)	ns	>0.9999
0 Vcr:Med8A-S (0 Niclo) vs. 0 Vcr:Med8A-IL6+ (0 Niclo)	ns	>0.9999
0 Vcr:Med8A-S (0 Niclo) vs. 0 Vcr:Med8A-S (0.3 Niclo)	ns	>0.9999
0 Vcr:Med8A-S (0 Niclo) vs. 0 Vcr:Med8A-R (0.3 Niclo)	ns	>0.9999
0 Vcr:Med8A-S (0 Niclo) vs. 0 Vcr:Med8A-IL6+ (0.3 Niclo)	ns	>0.9999
0 Vcr:Med8A-S (0 Niclo) vs. 0 Vcr:Med8A-S (0.6 Niclo)	ns	>0.9999
0 Vcr:Med8A-S (0 Niclo) vs. 0 Vcr:Med8A-R (0.6 Niclo)	ns	0.989
0 Vcr:Med8A-S (0 Niclo) vs. 0 Vcr:Med8A-IL6+ (0.6 Niclo)	ns	>0.9999
0 Vcr:Med8A-S (0 Niclo) vs. 0.08 Vcr:Med8A-S (0 Niclo)	ns	0.9985
0 Vcr:Med8A-S (0 Niclo) vs. 0.08 Vcr:Med8A-R (0 Niclo)	ns	>0.9999
0 Vcr:Med8A-S (0 Niclo) vs. 0.08 Vcr:Med8A-IL6+ (0 Niclo)	ns	>0.9999
0 Vcr:Med8A-S (0 Niclo) vs. 0.08 Vcr:Med8A-S (0.3 Niclo)	**	0.0033
0 Vcr:Med8A-S (0 Niclo) vs. 0.08 Vcr:Med8A-R (0.3 Niclo)	****	<0.0001
0 Vcr:Med8A-S (0 Niclo) vs. 0.08 Vcr:Med8A-IL6+ (0.3 Niclo)	ns	>0.9999
0 Vcr:Med8A-S (0 Niclo) vs. 0.08 Vcr:Med8A-S (0.6 Niclo)	****	<0.0001
0 Vcr:Med8A-S (0 Niclo) vs. 0.08 Vcr:Med8A-R (0.6 Niclo)	****	<0.0001
0 Vcr:Med8A-S (0 Niclo) vs. 0.08 Vcr:Med8A-IL6+ (0.6 Niclo)	****	<0.0001
0 Vcr:Med8A-S (0 Niclo) vs. 0.16 Vcr:Med8A-S (0 Niclo)	****	<0.0001
0 Vcr:Med8A-S (0 Niclo) vs. 0.16 Vcr:Med8A-R (0 Niclo)	ns	0.993
0 Vcr:Med8A-S (0 Niclo) vs. 0.16 Vcr:Med8A-IL6+ (0 Niclo)	ns	>0.9999
0 Vcr:Med8A-S (0 Niclo) vs. 0.16 Vcr:Med8A-S (0.3 Niclo)	****	<0.0001
0 Vcr:Med8A-S (0 Niclo) vs. 0.16 Vcr:Med8A-R (0.3 Niclo)	****	<0.0001
0 Vcr:Med8A-S (0 Niclo) vs. 0.16 Vcr:Med8A-IL6+ (0.3 Niclo)	****	<0.0001
0 Vcr:Med8A-S (0 Niclo) vs. 0.16 Vcr:Med8A-S (0.6 Niclo)	****	<0.0001
0 Vcr:Med8A-S (0 Niclo) vs. 0.16 Vcr:Med8A-R (0.6 Niclo)	****	<0.0001
0 Vcr:Med8A-S (0 Niclo) vs. 0.16 Vcr:Med8A-IL6+ (0.6 Niclo)	****	<0.0001
0 Vcr:Med8A-S (0 Niclo) vs. 0.32 Vcr:Med8A-S (0 Niclo)	****	<0.0001
0 Vcr:Med8A-S (0 Niclo) vs. 0.32 Vcr:Med8A-R (0 Niclo)	*	0.0411
0 Vcr:Med8A-S (0 Niclo) vs. 0.32 Vcr:Med8A-IL6+ (0 Niclo)	ns	>0.9999
0 Vcr:Med8A-S (0 Niclo) vs. 0.32 Vcr:Med8A-S (0.3 Niclo)	****	<0.0001
0 Vcr:Med8A-S (0 Niclo) vs. 0.32 Vcr:Med8A-R (0.3 Niclo)	****	<0.0001
0 Vcr:Med8A-S (0 Niclo) vs. 0.32 Vcr:Med8A-IL6+ (0.3 Niclo)	****	<0.0001
0 Vcr:Med8A-S (0 Niclo) vs. 0.32 Vcr:Med8A-S (0.6 Niclo)	****	<0.0001
0 Vcr:Med8A-S (0 Niclo) vs. 0.32 Vcr:Med8A-R (0.6 Niclo)	****	<0.0001
0 Vcr:Med8A-S (0 Niclo) vs. 0.32 Vcr:Med8A-IL6+ (0.6 Niclo)	****	<0.0001
0 Vcr:Med8A-S (0 Niclo) vs. 0.64 Vcr:Med8A-S (0 Niclo)	****	<0.0001
0 Vcr:Med8A-S (0 Niclo) vs. 0.64 Vcr:Med8A-R (0 Niclo)	****	<0.0001
0 Vcr:Med8A-S (0 Niclo) vs. 0.64 Vcr:Med8A-IL6+ (0 Niclo)	ns	>0.9999
0 Vcr:Med8A-S (0 Niclo) vs. 0.64 Vcr:Med8A-S (0.3 Niclo)	****	<0.0001
0 Vcr:Med8A-S (0 Niclo) vs. 0.64 Vcr:Med8A-R (0.3 Niclo)	****	<0.0001
0 Vcr:Med8A-S (0 Niclo) vs. 0.64 Vcr:Med8A-IL6+ (0.3 Niclo)	****	<0.0001
0 Vcr:Med8A-S (0 Niclo) vs. 0.64 Vcr:Med8A-S (0.6 Niclo)	****	<0.0001
0 Vcr:Med8A-S (0 Niclo) vs. 0.64 Vcr:Med8A-R (0.6 Niclo)	****	<0.0001
0 Vcr:Med8A-S (0 Niclo) vs. 0.64 Vcr:Med8A-IL6+ (0.6 Niclo)	****	<0.0001
0 Vcr:Med8A-R (0 Niclo) vs. 0 Vcr:Med8A-IL6+ (0 Niclo)	ns	>0.9999
0 Vcr:Med8A-R (0 Niclo) vs. 0 Vcr:Med8A-S (0.3 Niclo)	ns	>0.9999
0 Vcr:Med8A-R (0 Niclo) vs. 0 Vcr:Med8A-R (0.3 Niclo)	ns	>0.9999
0 Vcr:Med8A-R (0 Niclo) vs. 0 Vcr:Med8A-IL6+ (0.3 Niclo)	ns	0.9927
0 Vcr:Med8A-R (0 Niclo) vs. 0 Vcr:Med8A-S (0.6 Niclo)	ns	>0.9999
0 Vcr:Med8A-R (0 Niclo) vs. 0 Vcr:Med8A-R (0.6 Niclo)	ns	>0.9999
0 Vcr:Med8A-R (0 Niclo) vs. 0 Vcr:Med8A-IL6+ (0.6 Niclo)	ns	>0.9999
0 Vcr:Med8A-R (0 Niclo) vs. 0.08 Vcr:Med8A-S (0 Niclo)	ns	>0.9999
0 Vcr:Med8A-R (0 Niclo) vs. 0.08 Vcr:Med8A-R (0 Niclo)	ns	>0.9999
0 Vcr:Med8A-R (0 Niclo) vs. 0.08 Vcr:Med8A-IL6+ (0 Niclo)	ns	>0.9999
0 Vcr:Med8A-R (0 Niclo) vs. 0.08 Vcr:Med8A-S (0.3 Niclo)	*	0.0347
0 Vcr:Med8A-R (0 Niclo) vs. 0.08 Vcr:Med8A-R (0.3 Niclo)	****	<0.0001
0 Vcr:Med8A-R (0 Niclo) vs. 0.08 Vcr:Med8A-IL6+ (0.3 Niclo)	ns	>0.9999
0 Vcr:Med8A-R (0 Niclo) vs. 0.08 Vcr:Med8A-S (0.6 Niclo)	****	<0.0001
0 Vcr:Med8A-R (0 Niclo) vs. 0.08 Vcr:Med8A-R (0.6 Niclo)	**	0.0011
0 Vcr:Med8A-R (0 Niclo) vs. 0.08 Vcr:Med8A-IL6+ (0.6 Niclo)	****	<0.0001
0 Vcr:Med8A-R (0 Niclo) vs. 0.16 Vcr:Med8A-S (0 Niclo)	****	<0.0001
0 Vcr:Med8A-R (0 Niclo) vs. 0.16 Vcr:Med8A-R (0 Niclo)	ns	>0.9999
0 Vcr:Med8A-R (0 Niclo) vs. 0.16 Vcr:Med8A-IL6+ (0 Niclo)	ns	0.9835
0 Vcr:Med8A-R (0 Niclo) vs. 0.16 Vcr:Med8A-S (0.3 Niclo)	****	<0.0001
0 Vcr:Med8A-R (0 Niclo) vs. 0.16 Vcr:Med8A-R (0.3 Niclo)	****	<0.0001
0 Vcr:Med8A-R (0 Niclo) vs. 0.16 Vcr:Med8A-IL6+ (0.3 Niclo)	***	0.0001
0 Vcr:Med8A-R (0 Niclo) vs. 0.16 Vcr:Med8A-S (0.6 Niclo)	****	<0.0001
0 Vcr:Med8A-R (0 Niclo) vs. 0.16 Vcr:Med8A-R (0.6 Niclo)	****	<0.0001
0 Vcr:Med8A-R (0 Niclo) vs. 0.16 Vcr:Med8A-IL6+ (0.6 Niclo)	****	<0.0001
0 Vcr:Med8A-R (0 Niclo) vs. 0.32 Vcr:Med8A-S (0 Niclo)	****	<0.0001
0 Vcr:Med8A-R (0 Niclo) vs. 0.32 Vcr:Med8A-R (0 Niclo)	ns	0.2538
0 Vcr:Med8A-R (0 Niclo) vs. 0.32 Vcr:Med8A-IL6+ (0 Niclo)	ns	>0.9999
0 Vcr:Med8A-R (0 Niclo) vs. 0.32 Vcr:Med8A-S (0.3 Niclo)	****	<0.0001
0 Vcr:Med8A-R (0 Niclo) vs. 0.32 Vcr:Med8A-R (0.3 Niclo)	****	<0.0001
0 Vcr:Med8A-R (0 Niclo) vs. 0.32 Vcr:Med8A-IL6+ (0.3 Niclo)	****	<0.0001
0 Vcr:Med8A-R (0 Niclo) vs. 0.32 Vcr:Med8A-S (0.6 Niclo)	****	<0.0001
0 Vcr:Med8A-R (0 Niclo) vs. 0.32 Vcr:Med8A-R (0.6 Niclo)	****	<0.0001
0 Vcr:Med8A-R (0 Niclo) vs. 0.32 Vcr:Med8A-IL6+ (0.6 Niclo)	****	<0.0001
0 Vcr:Med8A-R (0 Niclo) vs. 0.64 Vcr:Med8A-S (0 Niclo)	****	<0.0001
0 Vcr:Med8A-R (0 Niclo) vs. 0.64 Vcr:Med8A-R (0 Niclo)	****	<0.0001
0 Vcr:Med8A-R (0 Niclo) vs. 0.64 Vcr:Med8A-IL6+ (0 Niclo)	ns	>0.9999
0 Vcr:Med8A-R (0 Niclo) vs. 0.64 Vcr:Med8A-S (0.3 Niclo)	****	<0.0001
0 Vcr:Med8A-R (0 Niclo) vs. 0.64 Vcr:Med8A-R (0.3 Niclo)	****	<0.0001
0 Vcr:Med8A-R (0 Niclo) vs. 0.64 Vcr:Med8A-IL6+ (0.3 Niclo)	****	<0.0001
0 Vcr:Med8A-R (0 Niclo) vs. 0.64 Vcr:Med8A-S (0.6 Niclo)	****	<0.0001
0 Vcr:Med8A-R (0 Niclo) vs. 0.64 Vcr:Med8A-R (0.6 Niclo)	****	<0.0001
0 Vcr:Med8A-R (0 Niclo) vs. 0.64 Vcr:Med8A-IL6+ (0.6 Niclo)	****	<0.0001
0 Vcr:Med8A-IL6+ (0 Niclo) vs. 0 Vcr:Med8A-S (0.3 Niclo)	ns	>0.9999
0 Vcr:Med8A-IL6+ (0 Niclo) vs. 0 Vcr:Med8A-R (0.3 Niclo)	ns	>0.9999
0 Vcr:Med8A-IL6+ (0 Niclo) vs. 0 Vcr:Med8A-IL6+ (0.3 Niclo)	ns	0.9866
0 Vcr:Med8A-IL6+ (0 Niclo) vs. 0 Vcr:Med8A-S (0.6 Niclo)	ns	>0.9999
0 Vcr:Med8A-IL6+ (0 Niclo) vs. 0 Vcr:Med8A-R (0.6 Niclo)	ns	>0.9999
0 Vcr:Med8A-IL6+ (0 Niclo) vs. 0 Vcr:Med8A-IL6+ (0.6 Niclo)	ns	>0.9999
0 Vcr:Med8A-IL6+ (0 Niclo) vs. 0.08 Vcr:Med8A-S (0 Niclo)	ns	>0.9999
0 Vcr:Med8A-IL6+ (0 Niclo) vs. 0.08 Vcr:Med8A-R (0 Niclo)	ns	>0.9999
0 Vcr:Med8A-IL6+ (0 Niclo) vs. 0.08 Vcr:Med8A-IL6+ (0 Niclo)	ns	>0.9999
0 Vcr:Med8A-IL6+ (0 Niclo) vs. 0.08 Vcr:Med8A-S (0.3 Niclo)	*	0.0445
0 Vcr:Med8A-IL6+ (0 Niclo) vs. 0.08 Vcr:Med8A-R (0.3 Niclo)	****	<0.0001
0 Vcr:Med8A-IL6+ (0 Niclo) vs. 0.08 Vcr:Med8A-IL6+ (0.3 Niclo)	ns	>0.9999
0 Vcr:Med8A-IL6+ (0 Niclo) vs. 0.08 Vcr:Med8A-S (0.6 Niclo)	****	<0.0001
0 Vcr:Med8A-IL6+ (0 Niclo) vs. 0.08 Vcr:Med8A-R (0.6 Niclo)	**	0.0015
0 Vcr:Med8A-IL6+ (0 Niclo) vs. 0.08 Vcr:Med8A-IL6+ (0.6 Niclo)	****	<0.0001
0 Vcr:Med8A-IL6+ (0 Niclo) vs. 0.16 Vcr:Med8A-S (0 Niclo)	****	<0.0001
0 Vcr:Med8A-IL6+ (0 Niclo) vs. 0.16 Vcr:Med8A-R (0 Niclo)	ns	>0.9999
0 Vcr:Med8A-IL6+ (0 Niclo) vs. 0.16 Vcr:Med8A-IL6+ (0 Niclo)	ns	0.9724
0 Vcr:Med8A-IL6+ (0 Niclo) vs. 0.16 Vcr:Med8A-S (0.3 Niclo)	****	<0.0001
0 Vcr:Med8A-IL6+ (0 Niclo) vs. 0.16 Vcr:Med8A-R (0.3 Niclo)	****	<0.0001
0 Vcr:Med8A-IL6+ (0 Niclo) vs. 0.16 Vcr:Med8A-IL6+ (0.3 Niclo)	***	0.0002
0 Vcr:Med8A-IL6+ (0 Niclo) vs. 0.16 Vcr:Med8A-S (0.6 Niclo)	****	<0.0001
0 Vcr:Med8A-IL6+ (0 Niclo) vs. 0.16 Vcr:Med8A-R (0.6 Niclo)	****	<0.0001
0 Vcr:Med8A-IL6+ (0 Niclo) vs. 0.16 Vcr:Med8A-IL6+ (0.6 Niclo)	****	<0.0001
0 Vcr:Med8A-IL6+ (0 Niclo) vs. 0.32 Vcr:Med8A-S (0 Niclo)	****	<0.0001
0 Vcr:Med8A-IL6+ (0 Niclo) vs. 0.32 Vcr:Med8A-R (0 Niclo)	ns	0.3003
0 Vcr:Med8A-IL6+ (0 Niclo) vs. 0.32 Vcr:Med8A-IL6+ (0 Niclo)	ns	>0.9999
0 Vcr:Med8A-IL6+ (0 Niclo) vs. 0.32 Vcr:Med8A-S (0.3 Niclo)	****	<0.0001
0 Vcr:Med8A-IL6+ (0 Niclo) vs. 0.32 Vcr:Med8A-R (0.3 Niclo)	****	<0.0001
0 Vcr:Med8A-IL6+ (0 Niclo) vs. 0.32 Vcr:Med8A-IL6+ (0.3 Niclo)	****	<0.0001
0 Vcr:Med8A-IL6+ (0 Niclo) vs. 0.32 Vcr:Med8A-S (0.6 Niclo)	****	<0.0001
0 Vcr:Med8A-IL6+ (0 Niclo) vs. 0.32 Vcr:Med8A-R (0.6 Niclo)	****	<0.0001
0 Vcr:Med8A-IL6+ (0 Niclo) vs. 0.32 Vcr:Med8A-IL6+ (0.6 Niclo)	****	<0.0001
0 Vcr:Med8A-IL6+ (0 Niclo) vs. 0.64 Vcr:Med8A-S (0 Niclo)	****	<0.0001
0 Vcr:Med8A-IL6+ (0 Niclo) vs. 0.64 Vcr:Med8A-R (0 Niclo)	****	<0.0001
0 Vcr:Med8A-IL6+ (0 Niclo) vs. 0.64 Vcr:Med8A-IL6+ (0 Niclo)	ns	>0.9999
0 Vcr:Med8A-IL6+ (0 Niclo) vs. 0.64 Vcr:Med8A-S (0.3 Niclo)	****	<0.0001
0 Vcr:Med8A-IL6+ (0 Niclo) vs. 0.64 Vcr:Med8A-R (0.3 Niclo)	****	<0.0001
0 Vcr:Med8A-IL6+ (0 Niclo) vs. 0.64 Vcr:Med8A-IL6+ (0.3 Niclo)	****	<0.0001
0 Vcr:Med8A-IL6+ (0 Niclo) vs. 0.64 Vcr:Med8A-S (0.6 Niclo)	****	<0.0001
0 Vcr:Med8A-IL6+ (0 Niclo) vs. 0.64 Vcr:Med8A-R (0.6 Niclo)	****	<0.0001
0 Vcr:Med8A-IL6+ (0 Niclo) vs. 0.64 Vcr:Med8A-IL6+ (0.6 Niclo)	****	<0.0001
0 Vcr:Med8A-S (0.3 Niclo) vs. 0 Vcr:Med8A-R (0.3 Niclo)	ns	>0.9999
0 Vcr:Med8A-S (0.3 Niclo) vs. 0 Vcr:Med8A-IL6+ (0.3 Niclo)	ns	>0.9999
0 Vcr:Med8A-S (0.3 Niclo) vs. 0 Vcr:Med8A-S (0.6 Niclo)	ns	>0.9999
0 Vcr:Med8A-S (0.3 Niclo) vs. 0 Vcr:Med8A-R (0.6 Niclo)	ns	0.8381
0 Vcr:Med8A-S (0.3 Niclo) vs. 0 Vcr:Med8A-IL6+ (0.6 Niclo)	ns	>0.9999
0 Vcr:Med8A-S (0.3 Niclo) vs. 0.08 Vcr:Med8A-S (0 Niclo)	ns	0.9374
0 Vcr:Med8A-S (0.3 Niclo) vs. 0.08 Vcr:Med8A-R (0 Niclo)	ns	>0.9999
0 Vcr:Med8A-S (0.3 Niclo) vs. 0.08 Vcr:Med8A-IL6+ (0 Niclo)	ns	>0.9999
0 Vcr:Med8A-S (0.3 Niclo) vs. 0.08 Vcr:Med8A-S (0.3 Niclo)	***	0.0004
0 Vcr:Med8A-S (0.3 Niclo) vs. 0.08 Vcr:Med8A-R (0.3 Niclo)	****	<0.0001
0 Vcr:Med8A-S (0.3 Niclo) vs. 0.08 Vcr:Med8A-IL6+ (0.3 Niclo)	ns	>0.9999
0 Vcr:Med8A-S (0.3 Niclo) vs. 0.08 Vcr:Med8A-S (0.6 Niclo)	****	<0.0001
0 Vcr:Med8A-S (0.3 Niclo) vs. 0.08 Vcr:Med8A-R (0.6 Niclo)	****	<0.0001
0 Vcr:Med8A-S (0.3 Niclo) vs. 0.08 Vcr:Med8A-IL6+ (0.6 Niclo)	****	<0.0001
0 Vcr:Med8A-S (0.3 Niclo) vs. 0.16 Vcr:Med8A-S (0 Niclo)	****	<0.0001
0 Vcr:Med8A-S (0.3 Niclo) vs. 0.16 Vcr:Med8A-R (0 Niclo)	ns	0.869
0 Vcr:Med8A-S (0.3 Niclo) vs. 0.16 Vcr:Med8A-IL6+ (0 Niclo)	ns	>0.9999
0 Vcr:Med8A-S (0.3 Niclo) vs. 0.16 Vcr:Med8A-S (0.3 Niclo)	****	<0.0001
0 Vcr:Med8A-S (0.3 Niclo) vs. 0.16 Vcr:Med8A-R (0.3 Niclo)	****	<0.0001
0 Vcr:Med8A-S (0.3 Niclo) vs. 0.16 Vcr:Med8A-IL6+ (0.3 Niclo)	****	<0.0001
0 Vcr:Med8A-S (0.3 Niclo) vs. 0.16 Vcr:Med8A-S (0.6 Niclo)	****	<0.0001
0 Vcr:Med8A-S (0.3 Niclo) vs. 0.16 Vcr:Med8A-R (0.6 Niclo)	****	<0.0001
0 Vcr:Med8A-S (0.3 Niclo) vs. 0.16 Vcr:Med8A-IL6+ (0.6 Niclo)	****	<0.0001
0 Vcr:Med8A-S (0.3 Niclo) vs. 0.32 Vcr:Med8A-S (0 Niclo)	****	<0.0001
0 Vcr:Med8A-S (0.3 Niclo) vs. 0.32 Vcr:Med8A-R (0 Niclo)	**	0.0074
0 Vcr:Med8A-S (0.3 Niclo) vs. 0.32 Vcr:Med8A-IL6+ (0 Niclo)	ns	>0.9999
0 Vcr:Med8A-S (0.3 Niclo) vs. 0.32 Vcr:Med8A-S (0.3 Niclo)	****	<0.0001
0 Vcr:Med8A-S (0.3 Niclo) vs. 0.32 Vcr:Med8A-R (0.3 Niclo)	****	<0.0001
0 Vcr:Med8A-S (0.3 Niclo) vs. 0.32 Vcr:Med8A-IL6+ (0.3 Niclo)	****	<0.0001
0 Vcr:Med8A-S (0.3 Niclo) vs. 0.32 Vcr:Med8A-S (0.6 Niclo)	****	<0.0001
0 Vcr:Med8A-S (0.3 Niclo) vs. 0.32 Vcr:Med8A-R (0.6 Niclo)	****	<0.0001
0 Vcr:Med8A-S (0.3 Niclo) vs. 0.32 Vcr:Med8A-IL6+ (0.6 Niclo)	****	<0.0001
0 Vcr:Med8A-S (0.3 Niclo) vs. 0.64 Vcr:Med8A-S (0 Niclo)	****	<0.0001
0 Vcr:Med8A-S (0.3 Niclo) vs. 0.64 Vcr:Med8A-R (0 Niclo)	****	<0.0001
0 Vcr:Med8A-S (0.3 Niclo) vs. 0.64 Vcr:Med8A-IL6+ (0 Niclo)	ns	>0.9999
0 Vcr:Med8A-S (0.3 Niclo) vs. 0.64 Vcr:Med8A-S (0.3 Niclo)	****	<0.0001
0 Vcr:Med8A-S (0.3 Niclo) vs. 0.64 Vcr:Med8A-R (0.3 Niclo)	****	<0.0001
0 Vcr:Med8A-S (0.3 Niclo) vs. 0.64 Vcr:Med8A-IL6+ (0.3 Niclo)	****	<0.0001
0 Vcr:Med8A-S (0.3 Niclo) vs. 0.64 Vcr:Med8A-S (0.6 Niclo)	****	<0.0001
0 Vcr:Med8A-S (0.3 Niclo) vs. 0.64 Vcr:Med8A-R (0.6 Niclo)	****	<0.0001
0 Vcr:Med8A-S (0.3 Niclo) vs. 0.64 Vcr:Med8A-IL6+ (0.6 Niclo)	****	<0.0001
0 Vcr:Med8A-R (0.3 Niclo) vs. 0 Vcr:Med8A-IL6+ (0.3 Niclo)	ns	>0.9999
0 Vcr:Med8A-R (0.3 Niclo) vs. 0 Vcr:Med8A-S (0.6 Niclo)	ns	>0.9999
0 Vcr:Med8A-R (0.3 Niclo) vs. 0 Vcr:Med8A-R (0.6 Niclo)	ns	0.9952
0 Vcr:Med8A-R (0.3 Niclo) vs. 0 Vcr:Med8A-IL6+ (0.6 Niclo)	ns	>0.9999
0 Vcr:Med8A-R (0.3 Niclo) vs. 0.08 Vcr:Med8A-S (0 Niclo)	ns	0.9995
0 Vcr:Med8A-R (0.3 Niclo) vs. 0.08 Vcr:Med8A-R (0 Niclo)	ns	>0.9999
0 Vcr:Med8A-R (0.3 Niclo) vs. 0.08 Vcr:Med8A-IL6+ (0 Niclo)	ns	>0.9999
0 Vcr:Med8A-R (0.3 Niclo) vs. 0.08 Vcr:Med8A-S (0.3 Niclo)	**	0.0048
0 Vcr:Med8A-R (0.3 Niclo) vs. 0.08 Vcr:Med8A-R (0.3 Niclo)	****	<0.0001
0 Vcr:Med8A-R (0.3 Niclo) vs. 0.08 Vcr:Med8A-IL6+ (0.3 Niclo)	ns	>0.9999
0 Vcr:Med8A-R (0.3 Niclo) vs. 0.08 Vcr:Med8A-S (0.6 Niclo)	****	<0.0001
0 Vcr:Med8A-R (0.3 Niclo) vs. 0.08 Vcr:Med8A-R (0.6 Niclo)	***	0.0001
0 Vcr:Med8A-R (0.3 Niclo) vs. 0.08 Vcr:Med8A-IL6+ (0.6 Niclo)	****	<0.0001
0 Vcr:Med8A-R (0.3 Niclo) vs. 0.16 Vcr:Med8A-S (0 Niclo)	****	<0.0001
0 Vcr:Med8A-R (0.3 Niclo) vs. 0.16 Vcr:Med8A-R (0 Niclo)	ns	0.9972
0 Vcr:Med8A-R (0.3 Niclo) vs. 0.16 Vcr:Med8A-IL6+ (0 Niclo)	ns	>0.9999
0 Vcr:Med8A-R (0.3 Niclo) vs. 0.16 Vcr:Med8A-S (0.3 Niclo)	****	<0.0001
0 Vcr:Med8A-R (0.3 Niclo) vs. 0.16 Vcr:Med8A-R (0.3 Niclo)	****	<0.0001
0 Vcr:Med8A-R (0.3 Niclo) vs. 0.16 Vcr:Med8A-IL6+ (0.3 Niclo)	****	<0.0001
0 Vcr:Med8A-R (0.3 Niclo) vs. 0.16 Vcr:Med8A-S (0.6 Niclo)	****	<0.0001
0 Vcr:Med8A-R (0.3 Niclo) vs. 0.16 Vcr:Med8A-R (0.6 Niclo)	****	<0.0001
0 Vcr:Med8A-R (0.3 Niclo) vs. 0.16 Vcr:Med8A-IL6+ (0.6 Niclo)	****	<0.0001
0 Vcr:Med8A-R (0.3 Niclo) vs. 0.32 Vcr:Med8A-S (0 Niclo)	****	<0.0001
0 Vcr:Med8A-R (0.3 Niclo) vs. 0.32 Vcr:Med8A-R (0 Niclo)	ns	0.0564
0 Vcr:Med8A-R (0.3 Niclo) vs. 0.32 Vcr:Med8A-IL6+ (0 Niclo)	ns	>0.9999
0 Vcr:Med8A-R (0.3 Niclo) vs. 0.32 Vcr:Med8A-S (0.3 Niclo)	****	<0.0001
0 Vcr:Med8A-R (0.3 Niclo) vs. 0.32 Vcr:Med8A-R (0.3 Niclo)	****	<0.0001
0 Vcr:Med8A-R (0.3 Niclo) vs. 0.32 Vcr:Med8A-IL6+ (0.3 Niclo)	****	<0.0001
0 Vcr:Med8A-R (0.3 Niclo) vs. 0.32 Vcr:Med8A-S (0.6 Niclo)	****	<0.0001
0 Vcr:Med8A-R (0.3 Niclo) vs. 0.32 Vcr:Med8A-R (0.6 Niclo)	****	<0.0001
0 Vcr:Med8A-R (0.3 Niclo) vs. 0.32 Vcr:Med8A-IL6+ (0.6 Niclo)	****	<0.0001
0 Vcr:Med8A-R (0.3 Niclo) vs. 0.64 Vcr:Med8A-S (0 Niclo)	****	<0.0001
0 Vcr:Med8A-R (0.3 Niclo) vs. 0.64 Vcr:Med8A-R (0 Niclo)	****	<0.0001
0 Vcr:Med8A-R (0.3 Niclo) vs. 0.64 Vcr:Med8A-IL6+ (0 Niclo)	ns	>0.9999
0 Vcr:Med8A-R (0.3 Niclo) vs. 0.64 Vcr:Med8A-S (0.3 Niclo)	****	<0.0001
0 Vcr:Med8A-R (0.3 Niclo) vs. 0.64 Vcr:Med8A-R (0.3 Niclo)	****	<0.0001
0 Vcr:Med8A-R (0.3 Niclo) vs. 0.64 Vcr:Med8A-IL6+ (0.3 Niclo)	****	<0.0001
0 Vcr:Med8A-R (0.3 Niclo) vs. 0.64 Vcr:Med8A-S (0.6 Niclo)	****	<0.0001
0 Vcr:Med8A-R (0.3 Niclo) vs. 0.64 Vcr:Med8A-R (0.6 Niclo)	****	<0.0001
0 Vcr:Med8A-R (0.3 Niclo) vs. 0.64 Vcr:Med8A-IL6+ (0.6 Niclo)	****	<0.0001
0 Vcr:Med8A-IL6+ (0.3 Niclo) vs. 0 Vcr:Med8A-S (0.6 Niclo)	ns	>0.9999
0 Vcr:Med8A-IL6+ (0.3 Niclo) vs. 0 Vcr:Med8A-R (0.6 Niclo)	ns	0.2334
0 Vcr:Med8A-IL6+ (0.3 Niclo) vs. 0 Vcr:Med8A-IL6+ (0.6 Niclo)	ns	0.9723
0 Vcr:Med8A-IL6+ (0.3 Niclo) vs. 0.08 Vcr:Med8A-S (0 Niclo)	ns	0.3734
0 Vcr:Med8A-IL6+ (0.3 Niclo) vs. 0.08 Vcr:Med8A-R (0 Niclo)	ns	0.9428
0 Vcr:Med8A-IL6+ (0.3 Niclo) vs. 0.08 Vcr:Med8A-IL6+ (0 Niclo)	ns	>0.9999
0 Vcr:Med8A-IL6+ (0.3 Niclo) vs. 0.08 Vcr:Med8A-S (0.3 Niclo)	****	<0.0001
0 Vcr:Med8A-IL6+ (0.3 Niclo) vs. 0.08 Vcr:Med8A-R (0.3 Niclo)	****	<0.0001
0 Vcr:Med8A-IL6+ (0.3 Niclo) vs. 0.08 Vcr:Med8A-IL6+ (0.3 Niclo)	ns	0.9389
0 Vcr:Med8A-IL6+ (0.3 Niclo) vs. 0.08 Vcr:Med8A-S (0.6 Niclo)	****	<0.0001
0 Vcr:Med8A-IL6+ (0.3 Niclo) vs. 0.08 Vcr:Med8A-R (0.6 Niclo)	****	<0.0001
0 Vcr:Med8A-IL6+ (0.3 Niclo) vs. 0.08 Vcr:Med8A-IL6+ (0.6 Niclo)	****	<0.0001
0 Vcr:Med8A-IL6+ (0.3 Niclo) vs. 0.16 Vcr:Med8A-S (0 Niclo)	****	<0.0001
0 Vcr:Med8A-IL6+ (0.3 Niclo) vs. 0.16 Vcr:Med8A-R (0 Niclo)	ns	0.2653
0 Vcr:Med8A-IL6+ (0.3 Niclo) vs. 0.16 Vcr:Med8A-IL6+ (0 Niclo)	ns	>0.9999
0 Vcr:Med8A-IL6+ (0.3 Niclo) vs. 0.16 Vcr:Med8A-S (0.3 Niclo)	****	<0.0001
0 Vcr:Med8A-IL6+ (0.3 Niclo) vs. 0.16 Vcr:Med8A-R (0.3 Niclo)	****	<0.0001
0 Vcr:Med8A-IL6+ (0.3 Niclo) vs. 0.16 Vcr:Med8A-IL6+ (0.3 Niclo)	****	<0.0001
0 Vcr:Med8A-IL6+ (0.3 Niclo) vs. 0.16 Vcr:Med8A-S (0.6 Niclo)	****	<0.0001
0 Vcr:Med8A-IL6+ (0.3 Niclo) vs. 0.16 Vcr:Med8A-R (0.6 Niclo)	****	<0.0001
0 Vcr:Med8A-IL6+ (0.3 Niclo) vs. 0.16 Vcr:Med8A-IL6+ (0.6 Niclo)	****	<0.0001
0 Vcr:Med8A-IL6+ (0.3 Niclo) vs. 0.32 Vcr:Med8A-S (0 Niclo)	****	<0.0001
0 Vcr:Med8A-IL6+ (0.3 Niclo) vs. 0.32 Vcr:Med8A-R (0 Niclo)	***	0.0003
0 Vcr:Med8A-IL6+ (0.3 Niclo) vs. 0.32 Vcr:Med8A-IL6+ (0 Niclo)	ns	0.9921
0 Vcr:Med8A-IL6+ (0.3 Niclo) vs. 0.32 Vcr:Med8A-S (0.3 Niclo)	****	<0.0001
0 Vcr:Med8A-IL6+ (0.3 Niclo) vs. 0.32 Vcr:Med8A-R (0.3 Niclo)	****	<0.0001
0 Vcr:Med8A-IL6+ (0.3 Niclo) vs. 0.32 Vcr:Med8A-IL6+ (0.3 Niclo)	****	<0.0001
0 Vcr:Med8A-IL6+ (0.3 Niclo) vs. 0.32 Vcr:Med8A-S (0.6 Niclo)	****	<0.0001
0 Vcr:Med8A-IL6+ (0.3 Niclo) vs. 0.32 Vcr:Med8A-R (0.6 Niclo)	****	<0.0001
0 Vcr:Med8A-IL6+ (0.3 Niclo) vs. 0.32 Vcr:Med8A-IL6+ (0.6 Niclo)	****	<0.0001
0 Vcr:Med8A-IL6+ (0.3 Niclo) vs. 0.64 Vcr:Med8A-S (0 Niclo)	****	<0.0001
0 Vcr:Med8A-IL6+ (0.3 Niclo) vs. 0.64 Vcr:Med8A-R (0 Niclo)	****	<0.0001
0 Vcr:Med8A-IL6+ (0.3 Niclo) vs. 0.64 Vcr:Med8A-IL6+ (0 Niclo)	ns	>0.9999
0 Vcr:Med8A-IL6+ (0.3 Niclo) vs. 0.64 Vcr:Med8A-S (0.3 Niclo)	****	<0.0001
0 Vcr:Med8A-IL6+ (0.3 Niclo) vs. 0.64 Vcr:Med8A-R (0.3 Niclo)	****	<0.0001
0 Vcr:Med8A-IL6+ (0.3 Niclo) vs. 0.64 Vcr:Med8A-IL6+ (0.3 Niclo)	****	<0.0001
0 Vcr:Med8A-IL6+ (0.3 Niclo) vs. 0.64 Vcr:Med8A-S (0.6 Niclo)	****	<0.0001
0 Vcr:Med8A-IL6+ (0.3 Niclo) vs. 0.64 Vcr:Med8A-R (0.6 Niclo)	****	<0.0001
0 Vcr:Med8A-IL6+ (0.3 Niclo) vs. 0.64 Vcr:Med8A-IL6+ (0.6 Niclo)	****	<0.0001
0 Vcr:Med8A-S (0.6 Niclo) vs. 0 Vcr:Med8A-R (0.6 Niclo)	ns	0.8463
0 Vcr:Med8A-S (0.6 Niclo) vs. 0 Vcr:Med8A-IL6+ (0.6 Niclo)	ns	>0.9999
0 Vcr:Med8A-S (0.6 Niclo) vs. 0.08 Vcr:Med8A-S (0 Niclo)	ns	0.9419
0 Vcr:Med8A-S (0.6 Niclo) vs. 0.08 Vcr:Med8A-R (0 Niclo)	ns	>0.9999
0 Vcr:Med8A-S (0.6 Niclo) vs. 0.08 Vcr:Med8A-IL6+ (0 Niclo)	ns	>0.9999
0 Vcr:Med8A-S (0.6 Niclo) vs. 0.08 Vcr:Med8A-S (0.3 Niclo)	***	0.0005
0 Vcr:Med8A-S (0.6 Niclo) vs. 0.08 Vcr:Med8A-R (0.3 Niclo)	****	<0.0001
0 Vcr:Med8A-S (0.6 Niclo) vs. 0.08 Vcr:Med8A-IL6+ (0.3 Niclo)	ns	>0.9999
0 Vcr:Med8A-S (0.6 Niclo) vs. 0.08 Vcr:Med8A-S (0.6 Niclo)	****	<0.0001
0 Vcr:Med8A-S (0.6 Niclo) vs. 0.08 Vcr:Med8A-R (0.6 Niclo)	****	<0.0001
0 Vcr:Med8A-S (0.6 Niclo) vs. 0.08 Vcr:Med8A-IL6+ (0.6 Niclo)	****	<0.0001
0 Vcr:Med8A-S (0.6 Niclo) vs. 0.16 Vcr:Med8A-S (0 Niclo)	****	<0.0001
0 Vcr:Med8A-S (0.6 Niclo) vs. 0.16 Vcr:Med8A-R (0 Niclo)	ns	0.8763
0 Vcr:Med8A-S (0.6 Niclo) vs. 0.16 Vcr:Med8A-IL6+ (0 Niclo)	ns	>0.9999
0 Vcr:Med8A-S (0.6 Niclo) vs. 0.16 Vcr:Med8A-S (0.3 Niclo)	****	<0.0001
0 Vcr:Med8A-S (0.6 Niclo) vs. 0.16 Vcr:Med8A-R (0.3 Niclo)	****	<0.0001
0 Vcr:Med8A-S (0.6 Niclo) vs. 0.16 Vcr:Med8A-IL6+ (0.3 Niclo)	****	<0.0001
0 Vcr:Med8A-S (0.6 Niclo) vs. 0.16 Vcr:Med8A-S (0.6 Niclo)	****	<0.0001
0 Vcr:Med8A-S (0.6 Niclo) vs. 0.16 Vcr:Med8A-R (0.6 Niclo)	****	<0.0001
0 Vcr:Med8A-S (0.6 Niclo) vs. 0.16 Vcr:Med8A-IL6+ (0.6 Niclo)	****	<0.0001
0 Vcr:Med8A-S (0.6 Niclo) vs. 0.32 Vcr:Med8A-S (0 Niclo)	****	<0.0001
0 Vcr:Med8A-S (0.6 Niclo) vs. 0.32 Vcr:Med8A-R (0 Niclo)	**	0.0078
0 Vcr:Med8A-S (0.6 Niclo) vs. 0.32 Vcr:Med8A-IL6+ (0 Niclo)	ns	>0.9999
0 Vcr:Med8A-S (0.6 Niclo) vs. 0.32 Vcr:Med8A-S (0.3 Niclo)	****	<0.0001
0 Vcr:Med8A-S (0.6 Niclo) vs. 0.32 Vcr:Med8A-R (0.3 Niclo)	****	<0.0001
0 Vcr:Med8A-S (0.6 Niclo) vs. 0.32 Vcr:Med8A-IL6+ (0.3 Niclo)	****	<0.0001
0 Vcr:Med8A-S (0.6 Niclo) vs. 0.32 Vcr:Med8A-S (0.6 Niclo)	****	<0.0001
0 Vcr:Med8A-S (0.6 Niclo) vs. 0.32 Vcr:Med8A-R (0.6 Niclo)	****	<0.0001
0 Vcr:Med8A-S (0.6 Niclo) vs. 0.32 Vcr:Med8A-IL6+ (0.6 Niclo)	****	<0.0001
0 Vcr:Med8A-S (0.6 Niclo) vs. 0.64 Vcr:Med8A-S (0 Niclo)	****	<0.0001
0 Vcr:Med8A-S (0.6 Niclo) vs. 0.64 Vcr:Med8A-R (0 Niclo)	****	<0.0001
0 Vcr:Med8A-S (0.6 Niclo) vs. 0.64 Vcr:Med8A-IL6+ (0 Niclo)	ns	>0.9999
0 Vcr:Med8A-S (0.6 Niclo) vs. 0.64 Vcr:Med8A-S (0.3 Niclo)	****	<0.0001
0 Vcr:Med8A-S (0.6 Niclo) vs. 0.64 Vcr:Med8A-R (0.3 Niclo)	****	<0.0001
0 Vcr:Med8A-S (0.6 Niclo) vs. 0.64 Vcr:Med8A-IL6+ (0.3 Niclo)	****	<0.0001
0 Vcr:Med8A-S (0.6 Niclo) vs. 0.64 Vcr:Med8A-S (0.6 Niclo)	****	<0.0001
0 Vcr:Med8A-S (0.6 Niclo) vs. 0.64 Vcr:Med8A-R (0.6 Niclo)	****	<0.0001
0 Vcr:Med8A-S (0.6 Niclo) vs. 0.64 Vcr:Med8A-IL6+ (0.6 Niclo)	****	<0.0001
0 Vcr:Med8A-R (0.6 Niclo) vs. 0 Vcr:Med8A-IL6+ (0.6 Niclo)	ns	>0.9999
0 Vcr:Med8A-R (0.6 Niclo) vs. 0.08 Vcr:Med8A-S (0 Niclo)	ns	>0.9999
0 Vcr:Med8A-R (0.6 Niclo) vs. 0.08 Vcr:Med8A-R (0 Niclo)	ns	>0.9999
0 Vcr:Med8A-R (0.6 Niclo) vs. 0.08 Vcr:Med8A-IL6+ (0 Niclo)	ns	0.9308
0 Vcr:Med8A-R (0.6 Niclo) vs. 0.08 Vcr:Med8A-S (0.3 Niclo)	ns	0.756
0 Vcr:Med8A-R (0.6 Niclo) vs. 0.08 Vcr:Med8A-R (0.3 Niclo)	**	0.0047
0 Vcr:Med8A-R (0.6 Niclo) vs. 0.08 Vcr:Med8A-IL6+ (0.3 Niclo)	ns	>0.9999
0 Vcr:Med8A-R (0.6 Niclo) vs. 0.08 Vcr:Med8A-S (0.6 Niclo)	***	0.0002
0 Vcr:Med8A-R (0.6 Niclo) vs. 0.08 Vcr:Med8A-R (0.6 Niclo)	ns	0.1316
0 Vcr:Med8A-R (0.6 Niclo) vs. 0.08 Vcr:Med8A-IL6+ (0.6 Niclo)	***	0.0002
0 Vcr:Med8A-R (0.6 Niclo) vs. 0.16 Vcr:Med8A-S (0 Niclo)	****	<0.0001
0 Vcr:Med8A-R (0.6 Niclo) vs. 0.16 Vcr:Med8A-R (0 Niclo)	ns	>0.9999
0 Vcr:Med8A-R (0.6 Niclo) vs. 0.16 Vcr:Med8A-IL6+ (0 Niclo)	ns	0.1808
0 Vcr:Med8A-R (0.6 Niclo) vs. 0.16 Vcr:Med8A-S (0.3 Niclo)	****	<0.0001
0 Vcr:Med8A-R (0.6 Niclo) vs. 0.16 Vcr:Med8A-R (0.3 Niclo)	****	<0.0001
0 Vcr:Med8A-R (0.6 Niclo) vs. 0.16 Vcr:Med8A-IL6+ (0.3 Niclo)	*	0.0276
0 Vcr:Med8A-R (0.6 Niclo) vs. 0.16 Vcr:Med8A-S (0.6 Niclo)	****	<0.0001
0 Vcr:Med8A-R (0.6 Niclo) vs. 0.16 Vcr:Med8A-R (0.6 Niclo)	****	<0.0001
0 Vcr:Med8A-R (0.6 Niclo) vs. 0.16 Vcr:Med8A-IL6+ (0.6 Niclo)	****	<0.0001
0 Vcr:Med8A-R (0.6 Niclo) vs. 0.32 Vcr:Med8A-S (0 Niclo)	****	<0.0001
0 Vcr:Med8A-R (0.6 Niclo) vs. 0.32 Vcr:Med8A-R (0 Niclo)	ns	0.9946
0 Vcr:Med8A-R (0.6 Niclo) vs. 0.32 Vcr:Med8A-IL6+ (0 Niclo)	ns	>0.9999
0 Vcr:Med8A-R (0.6 Niclo) vs. 0.32 Vcr:Med8A-S (0.3 Niclo)	****	<0.0001
0 Vcr:Med8A-R (0.6 Niclo) vs. 0.32 Vcr:Med8A-R (0.3 Niclo)	****	<0.0001
0 Vcr:Med8A-R (0.6 Niclo) vs. 0.32 Vcr:Med8A-IL6+ (0.3 Niclo)	****	<0.0001
0 Vcr:Med8A-R (0.6 Niclo) vs. 0.32 Vcr:Med8A-S (0.6 Niclo)	****	<0.0001
0 Vcr:Med8A-R (0.6 Niclo) vs. 0.32 Vcr:Med8A-R (0.6 Niclo)	****	<0.0001
0 Vcr:Med8A-R (0.6 Niclo) vs. 0.32 Vcr:Med8A-IL6+ (0.6 Niclo)	****	<0.0001
0 Vcr:Med8A-R (0.6 Niclo) vs. 0.64 Vcr:Med8A-S (0 Niclo)	****	<0.0001
0 Vcr:Med8A-R (0.6 Niclo) vs. 0.64 Vcr:Med8A-R (0 Niclo)	****	<0.0001
0 Vcr:Med8A-R (0.6 Niclo) vs. 0.64 Vcr:Med8A-IL6+ (0 Niclo)	ns	0.9755
0 Vcr:Med8A-R (0.6 Niclo) vs. 0.64 Vcr:Med8A-S (0.3 Niclo)	****	<0.0001
0 Vcr:Med8A-R (0.6 Niclo) vs. 0.64 Vcr:Med8A-R (0.3 Niclo)	****	<0.0001
0 Vcr:Med8A-R (0.6 Niclo) vs. 0.64 Vcr:Med8A-IL6+ (0.3 Niclo)	****	<0.0001
0 Vcr:Med8A-R (0.6 Niclo) vs. 0.64 Vcr:Med8A-S (0.6 Niclo)	****	<0.0001
0 Vcr:Med8A-R (0.6 Niclo) vs. 0.64 Vcr:Med8A-R (0.6 Niclo)	****	<0.0001
0 Vcr:Med8A-R (0.6 Niclo) vs. 0.64 Vcr:Med8A-IL6+ (0.6 Niclo)	****	<0.0001
0 Vcr:Med8A-IL6+ (0.6 Niclo) vs. 0.08 Vcr:Med8A-S (0 Niclo)	ns	>0.9999
0 Vcr:Med8A-IL6+ (0.6 Niclo) vs. 0.08 Vcr:Med8A-R (0 Niclo)	ns	>0.9999
0 Vcr:Med8A-IL6+ (0.6 Niclo) vs. 0.08 Vcr:Med8A-IL6+ (0 Niclo)	ns	>0.9999
0 Vcr:Med8A-IL6+ (0.6 Niclo) vs. 0.08 Vcr:Med8A-S (0.3 Niclo)	ns	0.0619
0 Vcr:Med8A-IL6+ (0.6 Niclo) vs. 0.08 Vcr:Med8A-R (0.3 Niclo)	****	<0.0001
0 Vcr:Med8A-IL6+ (0.6 Niclo) vs. 0.08 Vcr:Med8A-IL6+ (0.3 Niclo)	ns	>0.9999
0 Vcr:Med8A-IL6+ (0.6 Niclo) vs. 0.08 Vcr:Med8A-S (0.6 Niclo)	****	<0.0001
0 Vcr:Med8A-IL6+ (0.6 Niclo) vs. 0.08 Vcr:Med8A-R (0.6 Niclo)	**	0.0022
0 Vcr:Med8A-IL6+ (0.6 Niclo) vs. 0.08 Vcr:Med8A-IL6+ (0.6 Niclo)	****	<0.0001
0 Vcr:Med8A-IL6+ (0.6 Niclo) vs. 0.16 Vcr:Med8A-S (0 Niclo)	****	<0.0001
0 Vcr:Med8A-IL6+ (0.6 Niclo) vs. 0.16 Vcr:Med8A-R (0 Niclo)	ns	>0.9999
0 Vcr:Med8A-IL6+ (0.6 Niclo) vs. 0.16 Vcr:Med8A-IL6+ (0 Niclo)	ns	0.9485
0 Vcr:Med8A-IL6+ (0.6 Niclo) vs. 0.16 Vcr:Med8A-S (0.3 Niclo)	****	<0.0001
0 Vcr:Med8A-IL6+ (0.6 Niclo) vs. 0.16 Vcr:Med8A-R (0.3 Niclo)	****	<0.0001
0 Vcr:Med8A-IL6+ (0.6 Niclo) vs. 0.16 Vcr:Med8A-IL6+ (0.3 Niclo)	***	0.0003
0 Vcr:Med8A-IL6+ (0.6 Niclo) vs. 0.16 Vcr:Med8A-S (0.6 Niclo)	****	<0.0001
0 Vcr:Med8A-IL6+ (0.6 Niclo) vs. 0.16 Vcr:Med8A-R (0.6 Niclo)	****	<0.0001
0 Vcr:Med8A-IL6+ (0.6 Niclo) vs. 0.16 Vcr:Med8A-IL6+ (0.6 Niclo)	****	<0.0001
0 Vcr:Med8A-IL6+ (0.6 Niclo) vs. 0.32 Vcr:Med8A-S (0 Niclo)	****	<0.0001
0 Vcr:Med8A-IL6+ (0.6 Niclo) vs. 0.32 Vcr:Med8A-R (0 Niclo)	ns	0.3725
0 Vcr:Med8A-IL6+ (0.6 Niclo) vs. 0.32 Vcr:Med8A-IL6+ (0 Niclo)	ns	>0.9999
0 Vcr:Med8A-IL6+ (0.6 Niclo) vs. 0.32 Vcr:Med8A-S (0.3 Niclo)	****	<0.0001
0 Vcr:Med8A-IL6+ (0.6 Niclo) vs. 0.32 Vcr:Med8A-R (0.3 Niclo)	****	<0.0001
0 Vcr:Med8A-IL6+ (0.6 Niclo) vs. 0.32 Vcr:Med8A-IL6+ (0.3 Niclo)	****	<0.0001
0 Vcr:Med8A-IL6+ (0.6 Niclo) vs. 0.32 Vcr:Med8A-S (0.6 Niclo)	****	<0.0001
0 Vcr:Med8A-IL6+ (0.6 Niclo) vs. 0.32 Vcr:Med8A-R (0.6 Niclo)	****	<0.0001
0 Vcr:Med8A-IL6+ (0.6 Niclo) vs. 0.32 Vcr:Med8A-IL6+ (0.6 Niclo)	****	<0.0001
0 Vcr:Med8A-IL6+ (0.6 Niclo) vs. 0.64 Vcr:Med8A-S (0 Niclo)	****	<0.0001
0 Vcr:Med8A-IL6+ (0.6 Niclo) vs. 0.64 Vcr:Med8A-R (0 Niclo)	****	<0.0001
0 Vcr:Med8A-IL6+ (0.6 Niclo) vs. 0.64 Vcr:Med8A-IL6+ (0 Niclo)	ns	>0.9999
0 Vcr:Med8A-IL6+ (0.6 Niclo) vs. 0.64 Vcr:Med8A-S (0.3 Niclo)	****	<0.0001
0 Vcr:Med8A-IL6+ (0.6 Niclo) vs. 0.64 Vcr:Med8A-R (0.3 Niclo)	****	<0.0001
0 Vcr:Med8A-IL6+ (0.6 Niclo) vs. 0.64 Vcr:Med8A-IL6+ (0.3 Niclo)	****	<0.0001
0 Vcr:Med8A-IL6+ (0.6 Niclo) vs. 0.64 Vcr:Med8A-S (0.6 Niclo)	****	<0.0001
0 Vcr:Med8A-IL6+ (0.6 Niclo) vs. 0.64 Vcr:Med8A-R (0.6 Niclo)	****	<0.0001
0 Vcr:Med8A-IL6+ (0.6 Niclo) vs. 0.64 Vcr:Med8A-IL6+ (0.6 Niclo)	****	<0.0001
0.08 Vcr:Med8A-S (0 Niclo) vs. 0.08 Vcr:Med8A-R (0 Niclo)	ns	>0.9999
0.08 Vcr:Med8A-S (0 Niclo) vs. 0.08 Vcr:Med8A-IL6+ (0 Niclo)	ns	0.9811
0.08 Vcr:Med8A-S (0 Niclo) vs. 0.08 Vcr:Med8A-S (0.3 Niclo)	ns	0.5851
0.08 Vcr:Med8A-S (0 Niclo) vs. 0.08 Vcr:Med8A-R (0.3 Niclo)	**	0.002
0.08 Vcr:Med8A-S (0 Niclo) vs. 0.08 Vcr:Med8A-IL6+ (0.3 Niclo)	ns	>0.9999
0.08 Vcr:Med8A-S (0 Niclo) vs. 0.08 Vcr:Med8A-S (0.6 Niclo)	****	<0.0001
0.08 Vcr:Med8A-S (0 Niclo) vs. 0.08 Vcr:Med8A-R (0.6 Niclo)	ns	0.0702
0.08 Vcr:Med8A-S (0 Niclo) vs. 0.08 Vcr:Med8A-IL6+ (0.6 Niclo)	****	<0.0001
0.08 Vcr:Med8A-S (0 Niclo) vs. 0.16 Vcr:Med8A-S (0 Niclo)	****	<0.0001
0.08 Vcr:Med8A-S (0 Niclo) vs. 0.16 Vcr:Med8A-R (0 Niclo)	ns	>0.9999
0.08 Vcr:Med8A-S (0 Niclo) vs. 0.16 Vcr:Med8A-IL6+ (0 Niclo)	ns	0.3015
0.08 Vcr:Med8A-S (0 Niclo) vs. 0.16 Vcr:Med8A-S (0.3 Niclo)	****	<0.0001
0.08 Vcr:Med8A-S (0 Niclo) vs. 0.16 Vcr:Med8A-R (0.3 Niclo)	****	<0.0001
0.08 Vcr:Med8A-S (0 Niclo) vs. 0.16 Vcr:Med8A-IL6+ (0.3 Niclo)	*	0.0129
0.08 Vcr:Med8A-S (0 Niclo) vs. 0.16 Vcr:Med8A-S (0.6 Niclo)	****	<0.0001
0.08 Vcr:Med8A-S (0 Niclo) vs. 0.16 Vcr:Med8A-R (0.6 Niclo)	****	<0.0001
0.08 Vcr:Med8A-S (0 Niclo) vs. 0.16 Vcr:Med8A-IL6+ (0.6 Niclo)	****	<0.0001
0.08 Vcr:Med8A-S (0 Niclo) vs. 0.32 Vcr:Med8A-S (0 Niclo)	****	<0.0001
0.08 Vcr:Med8A-S (0 Niclo) vs. 0.32 Vcr:Med8A-R (0 Niclo)	ns	0.972
0.08 Vcr:Med8A-S (0 Niclo) vs. 0.32 Vcr:Med8A-IL6+ (0 Niclo)	ns	>0.9999
0.08 Vcr:Med8A-S (0 Niclo) vs. 0.32 Vcr:Med8A-S (0.3 Niclo)	****	<0.0001
0.08 Vcr:Med8A-S (0 Niclo) vs. 0.32 Vcr:Med8A-R (0.3 Niclo)	****	<0.0001
0.08 Vcr:Med8A-S (0 Niclo) vs. 0.32 Vcr:Med8A-IL6+ (0.3 Niclo)	****	<0.0001
0.08 Vcr:Med8A-S (0 Niclo) vs. 0.32 Vcr:Med8A-S (0.6 Niclo)	****	<0.0001
0.08 Vcr:Med8A-S (0 Niclo) vs. 0.32 Vcr:Med8A-R (0.6 Niclo)	****	<0.0001
0.08 Vcr:Med8A-S (0 Niclo) vs. 0.32 Vcr:Med8A-IL6+ (0.6 Niclo)	****	<0.0001
0.08 Vcr:Med8A-S (0 Niclo) vs. 0.64 Vcr:Med8A-S (0 Niclo)	****	<0.0001
0.08 Vcr:Med8A-S (0 Niclo) vs. 0.64 Vcr:Med8A-R (0 Niclo)	****	<0.0001
0.08 Vcr:Med8A-S (0 Niclo) vs. 0.64 Vcr:Med8A-IL6+ (0 Niclo)	ns	0.9955
0.08 Vcr:Med8A-S (0 Niclo) vs. 0.64 Vcr:Med8A-S (0.3 Niclo)	****	<0.0001
0.08 Vcr:Med8A-S (0 Niclo) vs. 0.64 Vcr:Med8A-R (0.3 Niclo)	****	<0.0001
0.08 Vcr:Med8A-S (0 Niclo) vs. 0.64 Vcr:Med8A-IL6+ (0.3 Niclo)	****	<0.0001
0.08 Vcr:Med8A-S (0 Niclo) vs. 0.64 Vcr:Med8A-S (0.6 Niclo)	****	<0.0001
0.08 Vcr:Med8A-S (0 Niclo) vs. 0.64 Vcr:Med8A-R (0.6 Niclo)	****	<0.0001
0.08 Vcr:Med8A-S (0 Niclo) vs. 0.64 Vcr:Med8A-IL6+ (0.6 Niclo)	****	<0.0001
0.08 Vcr:Med8A-R (0 Niclo) vs. 0.08 Vcr:Med8A-IL6+ (0 Niclo)	ns	>0.9999
0.08 Vcr:Med8A-R (0 Niclo) vs. 0.08 Vcr:Med8A-S (0.3 Niclo)	ns	0.0899
0.08 Vcr:Med8A-R (0 Niclo) vs. 0.08 Vcr:Med8A-R (0.3 Niclo)	****	<0.0001
0.08 Vcr:Med8A-R (0 Niclo) vs. 0.08 Vcr:Med8A-IL6+ (0.3 Niclo)	ns	>0.9999
0.08 Vcr:Med8A-R (0 Niclo) vs. 0.08 Vcr:Med8A-S (0.6 Niclo)	****	<0.0001
0.08 Vcr:Med8A-R (0 Niclo) vs. 0.08 Vcr:Med8A-R (0.6 Niclo)	**	0.0036
0.08 Vcr:Med8A-R (0 Niclo) vs. 0.08 Vcr:Med8A-IL6+ (0.6 Niclo)	****	<0.0001
0.08 Vcr:Med8A-R (0 Niclo) vs. 0.16 Vcr:Med8A-S (0 Niclo)	****	<0.0001
0.08 Vcr:Med8A-R (0 Niclo) vs. 0.16 Vcr:Med8A-R (0 Niclo)	ns	>0.9999
0.08 Vcr:Med8A-R (0 Niclo) vs. 0.16 Vcr:Med8A-IL6+ (0 Niclo)	ns	0.9046
0.08 Vcr:Med8A-R (0 Niclo) vs. 0.16 Vcr:Med8A-S (0.3 Niclo)	****	<0.0001
0.08 Vcr:Med8A-R (0 Niclo) vs. 0.16 Vcr:Med8A-R (0.3 Niclo)	****	<0.0001
0.08 Vcr:Med8A-R (0 Niclo) vs. 0.16 Vcr:Med8A-IL6+ (0.3 Niclo)	***	0.0005
0.08 Vcr:Med8A-R (0 Niclo) vs. 0.16 Vcr:Med8A-S (0.6 Niclo)	****	<0.0001
0.08 Vcr:Med8A-R (0 Niclo) vs. 0.16 Vcr:Med8A-R (0.6 Niclo)	****	<0.0001
0.08 Vcr:Med8A-R (0 Niclo) vs. 0.16 Vcr:Med8A-IL6+ (0.6 Niclo)	****	<0.0001
0.08 Vcr:Med8A-R (0 Niclo) vs. 0.32 Vcr:Med8A-S (0 Niclo)	****	<0.0001
0.08 Vcr:Med8A-R (0 Niclo) vs. 0.32 Vcr:Med8A-R (0 Niclo)	ns	0.4674
0.08 Vcr:Med8A-R (0 Niclo) vs. 0.32 Vcr:Med8A-IL6+ (0 Niclo)	ns	>0.9999
0.08 Vcr:Med8A-R (0 Niclo) vs. 0.32 Vcr:Med8A-S (0.3 Niclo)	****	<0.0001
0.08 Vcr:Med8A-R (0 Niclo) vs. 0.32 Vcr:Med8A-R (0.3 Niclo)	****	<0.0001
0.08 Vcr:Med8A-R (0 Niclo) vs. 0.32 Vcr:Med8A-IL6+ (0.3 Niclo)	****	<0.0001
0.08 Vcr:Med8A-R (0 Niclo) vs. 0.32 Vcr:Med8A-S (0.6 Niclo)	****	<0.0001
0.08 Vcr:Med8A-R (0 Niclo) vs. 0.32 Vcr:Med8A-R (0.6 Niclo)	****	<0.0001
0.08 Vcr:Med8A-R (0 Niclo) vs. 0.32 Vcr:Med8A-IL6+ (0.6 Niclo)	****	<0.0001
0.08 Vcr:Med8A-R (0 Niclo) vs. 0.64 Vcr:Med8A-S (0 Niclo)	****	<0.0001
0.08 Vcr:Med8A-R (0 Niclo) vs. 0.64 Vcr:Med8A-R (0 Niclo)	****	<0.0001
0.08 Vcr:Med8A-R (0 Niclo) vs. 0.64 Vcr:Med8A-IL6+ (0 Niclo)	ns	>0.9999
0.08 Vcr:Med8A-R (0 Niclo) vs. 0.64 Vcr:Med8A-S (0.3 Niclo)	****	<0.0001
0.08 Vcr:Med8A-R (0 Niclo) vs. 0.64 Vcr:Med8A-R (0.3 Niclo)	****	<0.0001
0.08 Vcr:Med8A-R (0 Niclo) vs. 0.64 Vcr:Med8A-IL6+ (0.3 Niclo)	****	<0.0001
0.08 Vcr:Med8A-R (0 Niclo) vs. 0.64 Vcr:Med8A-S (0.6 Niclo)	****	<0.0001
0.08 Vcr:Med8A-R (0 Niclo) vs. 0.64 Vcr:Med8A-R (0.6 Niclo)	****	<0.0001
0.08 Vcr:Med8A-R (0 Niclo) vs. 0.64 Vcr:Med8A-IL6+ (0.6 Niclo)	****	<0.0001
0.08 Vcr:Med8A-IL6+ (0 Niclo) vs. 0.08 Vcr:Med8A-S (0.3 Niclo)	**	0.001
0.08 Vcr:Med8A-IL6+ (0 Niclo) vs. 0.08 Vcr:Med8A-R (0.3 Niclo)	****	<0.0001
0.08 Vcr:Med8A-IL6+ (0 Niclo) vs. 0.08 Vcr:Med8A-IL6+ (0.3 Niclo)	ns	>0.9999
0.08 Vcr:Med8A-IL6+ (0 Niclo) vs. 0.08 Vcr:Med8A-S (0.6 Niclo)	****	<0.0001
0.08 Vcr:Med8A-IL6+ (0 Niclo) vs. 0.08 Vcr:Med8A-R (0.6 Niclo)	****	<0.0001
0.08 Vcr:Med8A-IL6+ (0 Niclo) vs. 0.08 Vcr:Med8A-IL6+ (0.6 Niclo)	****	<0.0001
0.08 Vcr:Med8A-IL6+ (0 Niclo) vs. 0.16 Vcr:Med8A-S (0 Niclo)	****	<0.0001
0.08 Vcr:Med8A-IL6+ (0 Niclo) vs. 0.16 Vcr:Med8A-R (0 Niclo)	ns	0.9482
0.08 Vcr:Med8A-IL6+ (0 Niclo) vs. 0.16 Vcr:Med8A-IL6+ (0 Niclo)	ns	>0.9999
0.08 Vcr:Med8A-IL6+ (0 Niclo) vs. 0.16 Vcr:Med8A-S (0.3 Niclo)	****	<0.0001
0.08 Vcr:Med8A-IL6+ (0 Niclo) vs. 0.16 Vcr:Med8A-R (0.3 Niclo)	****	<0.0001
0.08 Vcr:Med8A-IL6+ (0 Niclo) vs. 0.16 Vcr:Med8A-IL6+ (0.3 Niclo)	****	<0.0001
0.08 Vcr:Med8A-IL6+ (0 Niclo) vs. 0.16 Vcr:Med8A-S (0.6 Niclo)	****	<0.0001
0.08 Vcr:Med8A-IL6+ (0 Niclo) vs. 0.16 Vcr:Med8A-R (0.6 Niclo)	****	<0.0001
0.08 Vcr:Med8A-IL6+ (0 Niclo) vs. 0.16 Vcr:Med8A-IL6+ (0.6 Niclo)	****	<0.0001
0.08 Vcr:Med8A-IL6+ (0 Niclo) vs. 0.32 Vcr:Med8A-S (0 Niclo)	****	<0.0001
0.08 Vcr:Med8A-IL6+ (0 Niclo) vs. 0.32 Vcr:Med8A-R (0 Niclo)	*	0.0152
0.08 Vcr:Med8A-IL6+ (0 Niclo) vs. 0.32 Vcr:Med8A-IL6+ (0 Niclo)	ns	>0.9999
0.08 Vcr:Med8A-IL6+ (0 Niclo) vs. 0.32 Vcr:Med8A-S (0.3 Niclo)	****	<0.0001
0.08 Vcr:Med8A-IL6+ (0 Niclo) vs. 0.32 Vcr:Med8A-R (0.3 Niclo)	****	<0.0001
0.08 Vcr:Med8A-IL6+ (0 Niclo) vs. 0.32 Vcr:Med8A-IL6+ (0.3 Niclo)	****	<0.0001
0.08 Vcr:Med8A-IL6+ (0 Niclo) vs. 0.32 Vcr:Med8A-S (0.6 Niclo)	****	<0.0001
0.08 Vcr:Med8A-IL6+ (0 Niclo) vs. 0.32 Vcr:Med8A-R (0.6 Niclo)	****	<0.0001
0.08 Vcr:Med8A-IL6+ (0 Niclo) vs. 0.32 Vcr:Med8A-IL6+ (0.6 Niclo)	****	<0.0001
0.08 Vcr:Med8A-IL6+ (0 Niclo) vs. 0.64 Vcr:Med8A-S (0 Niclo)	****	<0.0001
0.08 Vcr:Med8A-IL6+ (0 Niclo) vs. 0.64 Vcr:Med8A-R (0 Niclo)	****	<0.0001
0.08 Vcr:Med8A-IL6+ (0 Niclo) vs. 0.64 Vcr:Med8A-IL6+ (0 Niclo)	ns	>0.9999
0.08 Vcr:Med8A-IL6+ (0 Niclo) vs. 0.64 Vcr:Med8A-S (0.3 Niclo)	****	<0.0001
0.08 Vcr:Med8A-IL6+ (0 Niclo) vs. 0.64 Vcr:Med8A-R (0.3 Niclo)	****	<0.0001
0.08 Vcr:Med8A-IL6+ (0 Niclo) vs. 0.64 Vcr:Med8A-IL6+ (0.3 Niclo)	****	<0.0001
0.08 Vcr:Med8A-IL6+ (0 Niclo) vs. 0.64 Vcr:Med8A-S (0.6 Niclo)	****	<0.0001
0.08 Vcr:Med8A-IL6+ (0 Niclo) vs. 0.64 Vcr:Med8A-R (0.6 Niclo)	****	<0.0001
0.08 Vcr:Med8A-IL6+ (0 Niclo) vs. 0.64 Vcr:Med8A-IL6+ (0.6 Niclo)	****	<0.0001
0.08 Vcr:Med8A-S (0.3 Niclo) vs. 0.08 Vcr:Med8A-R (0.3 Niclo)	ns	0.995
0.08 Vcr:Med8A-S (0.3 Niclo) vs. 0.08 Vcr:Med8A-IL6+ (0.3 Niclo)	ns	0.0932
0.08 Vcr:Med8A-S (0.3 Niclo) vs. 0.08 Vcr:Med8A-S (0.6 Niclo)	ns	0.6728
0.08 Vcr:Med8A-S (0.3 Niclo) vs. 0.08 Vcr:Med8A-R (0.6 Niclo)	ns	>0.9999
0.08 Vcr:Med8A-S (0.3 Niclo) vs. 0.08 Vcr:Med8A-IL6+ (0.6 Niclo)	ns	0.742
0.08 Vcr:Med8A-S (0.3 Niclo) vs. 0.16 Vcr:Med8A-S (0 Niclo)	****	<0.0001
0.08 Vcr:Med8A-S (0.3 Niclo) vs. 0.16 Vcr:Med8A-R (0 Niclo)	ns	0.7148
0.08 Vcr:Med8A-S (0.3 Niclo) vs. 0.16 Vcr:Med8A-IL6+ (0 Niclo)	****	<0.0001
0.08 Vcr:Med8A-S (0.3 Niclo) vs. 0.16 Vcr:Med8A-S (0.3 Niclo)	****	<0.0001
0.08 Vcr:Med8A-S (0.3 Niclo) vs. 0.16 Vcr:Med8A-R (0.3 Niclo)	ns	0.5464
0.08 Vcr:Med8A-S (0.3 Niclo) vs. 0.16 Vcr:Med8A-IL6+ (0.3 Niclo)	ns	>0.9999
0.08 Vcr:Med8A-S (0.3 Niclo) vs. 0.16 Vcr:Med8A-S (0.6 Niclo)	****	<0.0001
0.08 Vcr:Med8A-S (0.3 Niclo) vs. 0.16 Vcr:Med8A-R (0.6 Niclo)	*	0.028
0.08 Vcr:Med8A-S (0.3 Niclo) vs. 0.16 Vcr:Med8A-IL6+ (0.6 Niclo)	**	0.0015
0.08 Vcr:Med8A-S (0.3 Niclo) vs. 0.32 Vcr:Med8A-S (0 Niclo)	****	<0.0001
0.08 Vcr:Med8A-S (0.3 Niclo) vs. 0.32 Vcr:Med8A-R (0 Niclo)	ns	>0.9999
0.08 Vcr:Med8A-S (0.3 Niclo) vs. 0.32 Vcr:Med8A-IL6+ (0 Niclo)	*	0.0357
0.08 Vcr:Med8A-S (0.3 Niclo) vs. 0.32 Vcr:Med8A-S (0.3 Niclo)	****	<0.0001
0.08 Vcr:Med8A-S (0.3 Niclo) vs. 0.32 Vcr:Med8A-R (0.3 Niclo)	****	<0.0001
0.08 Vcr:Med8A-S (0.3 Niclo) vs. 0.32 Vcr:Med8A-IL6+ (0.3 Niclo)	****	<0.0001
0.08 Vcr:Med8A-S (0.3 Niclo) vs. 0.32 Vcr:Med8A-S (0.6 Niclo)	****	<0.0001
0.08 Vcr:Med8A-S (0.3 Niclo) vs. 0.32 Vcr:Med8A-R (0.6 Niclo)	****	<0.0001
0.08 Vcr:Med8A-S (0.3 Niclo) vs. 0.32 Vcr:Med8A-IL6+ (0.6 Niclo)	****	<0.0001
0.08 Vcr:Med8A-S (0.3 Niclo) vs. 0.64 Vcr:Med8A-S (0 Niclo)	****	<0.0001
0.08 Vcr:Med8A-S (0.3 Niclo) vs. 0.64 Vcr:Med8A-R (0 Niclo)	*	0.0314
0.08 Vcr:Med8A-S (0.3 Niclo) vs. 0.64 Vcr:Med8A-IL6+ (0 Niclo)	**	0.0021
0.08 Vcr:Med8A-S (0.3 Niclo) vs. 0.64 Vcr:Med8A-S (0.3 Niclo)	****	<0.0001
0.08 Vcr:Med8A-S (0.3 Niclo) vs. 0.64 Vcr:Med8A-R (0.3 Niclo)	****	<0.0001
0.08 Vcr:Med8A-S (0.3 Niclo) vs. 0.64 Vcr:Med8A-IL6+ (0.3 Niclo)	****	<0.0001
0.08 Vcr:Med8A-S (0.3 Niclo) vs. 0.64 Vcr:Med8A-S (0.6 Niclo)	****	<0.0001
0.08 Vcr:Med8A-S (0.3 Niclo) vs. 0.64 Vcr:Med8A-R (0.6 Niclo)	****	<0.0001
0.08 Vcr:Med8A-S (0.3 Niclo) vs. 0.64 Vcr:Med8A-IL6+ (0.6 Niclo)	****	<0.0001
0.08 Vcr:Med8A-R (0.3 Niclo) vs. 0.08 Vcr:Med8A-IL6+ (0.3 Niclo)	****	<0.0001
0.08 Vcr:Med8A-R (0.3 Niclo) vs. 0.08 Vcr:Med8A-S (0.6 Niclo)	ns	>0.9999
0.08 Vcr:Med8A-R (0.3 Niclo) vs. 0.08 Vcr:Med8A-R (0.6 Niclo)	ns	>0.9999
0.08 Vcr:Med8A-R (0.3 Niclo) vs. 0.08 Vcr:Med8A-IL6+ (0.6 Niclo)	ns	>0.9999
0.08 Vcr:Med8A-R (0.3 Niclo) vs. 0.16 Vcr:Med8A-S (0 Niclo)	****	<0.0001
0.08 Vcr:Med8A-R (0.3 Niclo) vs. 0.16 Vcr:Med8A-R (0 Niclo)	**	0.0038
0.08 Vcr:Med8A-R (0.3 Niclo) vs. 0.16 Vcr:Med8A-IL6+ (0 Niclo)	****	<0.0001
0.08 Vcr:Med8A-R (0.3 Niclo) vs. 0.16 Vcr:Med8A-S (0.3 Niclo)	***	0.0007
0.08 Vcr:Med8A-R (0.3 Niclo) vs. 0.16 Vcr:Med8A-R (0.3 Niclo)	ns	>0.9999
0.08 Vcr:Med8A-R (0.3 Niclo) vs. 0.16 Vcr:Med8A-IL6+ (0.3 Niclo)	ns	>0.9999
0.08 Vcr:Med8A-R (0.3 Niclo) vs. 0.16 Vcr:Med8A-S (0.6 Niclo)	***	0.0005
0.08 Vcr:Med8A-R (0.3 Niclo) vs. 0.16 Vcr:Med8A-R (0.6 Niclo)	ns	0.9735
0.08 Vcr:Med8A-R (0.3 Niclo) vs. 0.16 Vcr:Med8A-IL6+ (0.6 Niclo)	ns	0.5259
0.08 Vcr:Med8A-R (0.3 Niclo) vs. 0.32 Vcr:Med8A-S (0 Niclo)	****	<0.0001
0.08 Vcr:Med8A-R (0.3 Niclo) vs. 0.32 Vcr:Med8A-R (0 Niclo)	ns	0.7613
0.08 Vcr:Med8A-R (0.3 Niclo) vs. 0.32 Vcr:Med8A-IL6+ (0 Niclo)	****	<0.0001
0.08 Vcr:Med8A-R (0.3 Niclo) vs. 0.32 Vcr:Med8A-S (0.3 Niclo)	****	<0.0001
0.08 Vcr:Med8A-R (0.3 Niclo) vs. 0.32 Vcr:Med8A-R (0.3 Niclo)	****	<0.0001
0.08 Vcr:Med8A-R (0.3 Niclo) vs. 0.32 Vcr:Med8A-IL6+ (0.3 Niclo)	ns	0.0861
0.08 Vcr:Med8A-R (0.3 Niclo) vs. 0.32 Vcr:Med8A-S (0.6 Niclo)	****	<0.0001
0.08 Vcr:Med8A-R (0.3 Niclo) vs. 0.32 Vcr:Med8A-R (0.6 Niclo)	****	<0.0001
0.08 Vcr:Med8A-R (0.3 Niclo) vs. 0.32 Vcr:Med8A-IL6+ (0.6 Niclo)	****	<0.0001
0.08 Vcr:Med8A-R (0.3 Niclo) vs. 0.64 Vcr:Med8A-S (0 Niclo)	****	<0.0001
0.08 Vcr:Med8A-R (0.3 Niclo) vs. 0.64 Vcr:Med8A-R (0 Niclo)	ns	0.9789
0.08 Vcr:Med8A-R (0.3 Niclo) vs. 0.64 Vcr:Med8A-IL6+ (0 Niclo)	****	<0.0001
0.08 Vcr:Med8A-R (0.3 Niclo) vs. 0.64 Vcr:Med8A-S (0.3 Niclo)	****	<0.0001
0.08 Vcr:Med8A-R (0.3 Niclo) vs. 0.64 Vcr:Med8A-R (0.3 Niclo)	****	<0.0001
0.08 Vcr:Med8A-R (0.3 Niclo) vs. 0.64 Vcr:Med8A-IL6+ (0.3 Niclo)	**	0.0036
0.08 Vcr:Med8A-R (0.3 Niclo) vs. 0.64 Vcr:Med8A-S (0.6 Niclo)	****	<0.0001
0.08 Vcr:Med8A-R (0.3 Niclo) vs. 0.64 Vcr:Med8A-R (0.6 Niclo)	****	<0.0001
0.08 Vcr:Med8A-R (0.3 Niclo) vs. 0.64 Vcr:Med8A-IL6+ (0.6 Niclo)	****	<0.0001
0.08 Vcr:Med8A-IL6+ (0.3 Niclo) vs. 0.08 Vcr:Med8A-S (0.6 Niclo)	****	<0.0001
0.08 Vcr:Med8A-IL6+ (0.3 Niclo) vs. 0.08 Vcr:Med8A-R (0.6 Niclo)	**	0.0038
0.08 Vcr:Med8A-IL6+ (0.3 Niclo) vs. 0.08 Vcr:Med8A-IL6+ (0.6 Niclo)	****	<0.0001
0.08 Vcr:Med8A-IL6+ (0.3 Niclo) vs. 0.16 Vcr:Med8A-S (0 Niclo)	****	<0.0001
0.08 Vcr:Med8A-IL6+ (0.3 Niclo) vs. 0.16 Vcr:Med8A-R (0 Niclo)	ns	>0.9999
0.08 Vcr:Med8A-IL6+ (0.3 Niclo) vs. 0.16 Vcr:Med8A-IL6+ (0 Niclo)	ns	0.8992
0.08 Vcr:Med8A-IL6+ (0.3 Niclo) vs. 0.16 Vcr:Med8A-S (0.3 Niclo)	****	<0.0001
0.08 Vcr:Med8A-IL6+ (0.3 Niclo) vs. 0.16 Vcr:Med8A-R (0.3 Niclo)	****	<0.0001
0.08 Vcr:Med8A-IL6+ (0.3 Niclo) vs. 0.16 Vcr:Med8A-IL6+ (0.3 Niclo)	***	0.0005
0.08 Vcr:Med8A-IL6+ (0.3 Niclo) vs. 0.16 Vcr:Med8A-S (0.6 Niclo)	****	<0.0001
0.08 Vcr:Med8A-IL6+ (0.3 Niclo) vs. 0.16 Vcr:Med8A-R (0.6 Niclo)	****	<0.0001
0.08 Vcr:Med8A-IL6+ (0.3 Niclo) vs. 0.16 Vcr:Med8A-IL6+ (0.6 Niclo)	****	<0.0001
0.08 Vcr:Med8A-IL6+ (0.3 Niclo) vs. 0.32 Vcr:Med8A-S (0 Niclo)	****	<0.0001
0.08 Vcr:Med8A-IL6+ (0.3 Niclo) vs. 0.32 Vcr:Med8A-R (0 Niclo)	ns	0.4774
0.08 Vcr:Med8A-IL6+ (0.3 Niclo) vs. 0.32 Vcr:Med8A-IL6+ (0 Niclo)	ns	>0.9999
0.08 Vcr:Med8A-IL6+ (0.3 Niclo) vs. 0.32 Vcr:Med8A-S (0.3 Niclo)	****	<0.0001
0.08 Vcr:Med8A-IL6+ (0.3 Niclo) vs. 0.32 Vcr:Med8A-R (0.3 Niclo)	****	<0.0001
0.08 Vcr:Med8A-IL6+ (0.3 Niclo) vs. 0.32 Vcr:Med8A-IL6+ (0.3 Niclo)	****	<0.0001
0.08 Vcr:Med8A-IL6+ (0.3 Niclo) vs. 0.32 Vcr:Med8A-S (0.6 Niclo)	****	<0.0001
0.08 Vcr:Med8A-IL6+ (0.3 Niclo) vs. 0.32 Vcr:Med8A-R (0.6 Niclo)	****	<0.0001
0.08 Vcr:Med8A-IL6+ (0.3 Niclo) vs. 0.32 Vcr:Med8A-IL6+ (0.6 Niclo)	****	<0.0001
0.08 Vcr:Med8A-IL6+ (0.3 Niclo) vs. 0.64 Vcr:Med8A-S (0 Niclo)	****	<0.0001
0.08 Vcr:Med8A-IL6+ (0.3 Niclo) vs. 0.64 Vcr:Med8A-R (0 Niclo)	****	<0.0001
0.08 Vcr:Med8A-IL6+ (0.3 Niclo) vs. 0.64 Vcr:Med8A-IL6+ (0 Niclo)	ns	>0.9999
0.08 Vcr:Med8A-IL6+ (0.3 Niclo) vs. 0.64 Vcr:Med8A-S (0.3 Niclo)	****	<0.0001
0.08 Vcr:Med8A-IL6+ (0.3 Niclo) vs. 0.64 Vcr:Med8A-R (0.3 Niclo)	****	<0.0001
0.08 Vcr:Med8A-IL6+ (0.3 Niclo) vs. 0.64 Vcr:Med8A-IL6+ (0.3 Niclo)	****	<0.0001
0.08 Vcr:Med8A-IL6+ (0.3 Niclo) vs. 0.64 Vcr:Med8A-S (0.6 Niclo)	****	<0.0001
0.08 Vcr:Med8A-IL6+ (0.3 Niclo) vs. 0.64 Vcr:Med8A-R (0.6 Niclo)	****	<0.0001
0.08 Vcr:Med8A-IL6+ (0.3 Niclo) vs. 0.64 Vcr:Med8A-IL6+ (0.6 Niclo)	****	<0.0001
0.08 Vcr:Med8A-S (0.6 Niclo) vs. 0.08 Vcr:Med8A-R (0.6 Niclo)	ns	0.9983
0.08 Vcr:Med8A-S (0.6 Niclo) vs. 0.08 Vcr:Med8A-IL6+ (0.6 Niclo)	ns	>0.9999
0.08 Vcr:Med8A-S (0.6 Niclo) vs. 0.16 Vcr:Med8A-S (0 Niclo)	****	<0.0001
0.08 Vcr:Med8A-S (0.6 Niclo) vs. 0.16 Vcr:Med8A-R (0 Niclo)	***	0.0001
0.08 Vcr:Med8A-S (0.6 Niclo) vs. 0.16 Vcr:Med8A-IL6+ (0 Niclo)	****	<0.0001
0.08 Vcr:Med8A-S (0.6 Niclo) vs. 0.16 Vcr:Med8A-S (0.3 Niclo)	*	0.0165
0.08 Vcr:Med8A-S (0.6 Niclo) vs. 0.16 Vcr:Med8A-R (0.3 Niclo)	ns	>0.9999
0.08 Vcr:Med8A-S (0.6 Niclo) vs. 0.16 Vcr:Med8A-IL6+ (0.3 Niclo)	ns	>0.9999
0.08 Vcr:Med8A-S (0.6 Niclo) vs. 0.16 Vcr:Med8A-S (0.6 Niclo)	*	0.0121
0.08 Vcr:Med8A-S (0.6 Niclo) vs. 0.16 Vcr:Med8A-R (0.6 Niclo)	ns	>0.9999
0.08 Vcr:Med8A-S (0.6 Niclo) vs. 0.16 Vcr:Med8A-IL6+ (0.6 Niclo)	ns	0.9793
0.08 Vcr:Med8A-S (0.6 Niclo) vs. 0.32 Vcr:Med8A-S (0 Niclo)	****	<0.0001
0.08 Vcr:Med8A-S (0.6 Niclo) vs. 0.32 Vcr:Med8A-R (0 Niclo)	ns	0.1793
0.08 Vcr:Med8A-S (0.6 Niclo) vs. 0.32 Vcr:Med8A-IL6+ (0 Niclo)	****	<0.0001
0.08 Vcr:Med8A-S (0.6 Niclo) vs. 0.32 Vcr:Med8A-S (0.3 Niclo)	****	<0.0001
0.08 Vcr:Med8A-S (0.6 Niclo) vs. 0.32 Vcr:Med8A-R (0.3 Niclo)	**	0.002
0.08 Vcr:Med8A-S (0.6 Niclo) vs. 0.32 Vcr:Med8A-IL6+ (0.3 Niclo)	ns	0.5507
0.08 Vcr:Med8A-S (0.6 Niclo) vs. 0.32 Vcr:Med8A-S (0.6 Niclo)	****	<0.0001
0.08 Vcr:Med8A-S (0.6 Niclo) vs. 0.32 Vcr:Med8A-R (0.6 Niclo)	****	<0.0001
0.08 Vcr:Med8A-S (0.6 Niclo) vs. 0.32 Vcr:Med8A-IL6+ (0.6 Niclo)	****	<0.0001
0.08 Vcr:Med8A-S (0.6 Niclo) vs. 0.64 Vcr:Med8A-S (0 Niclo)	****	<0.0001
0.08 Vcr:Med8A-S (0.6 Niclo) vs. 0.64 Vcr:Med8A-R (0 Niclo)	ns	>0.9999
0.08 Vcr:Med8A-S (0.6 Niclo) vs. 0.64 Vcr:Med8A-IL6+ (0 Niclo)	****	<0.0001
0.08 Vcr:Med8A-S (0.6 Niclo) vs. 0.64 Vcr:Med8A-S (0.3 Niclo)	****	<0.0001
0.08 Vcr:Med8A-S (0.6 Niclo) vs. 0.64 Vcr:Med8A-R (0.3 Niclo)	****	<0.0001
0.08 Vcr:Med8A-S (0.6 Niclo) vs. 0.64 Vcr:Med8A-IL6+ (0.3 Niclo)	ns	0.0643
0.08 Vcr:Med8A-S (0.6 Niclo) vs. 0.64 Vcr:Med8A-S (0.6 Niclo)	****	<0.0001
0.08 Vcr:Med8A-S (0.6 Niclo) vs. 0.64 Vcr:Med8A-R (0.6 Niclo)	****	<0.0001
0.08 Vcr:Med8A-S (0.6 Niclo) vs. 0.64 Vcr:Med8A-IL6+ (0.6 Niclo)	****	<0.0001
0.08 Vcr:Med8A-R (0.6 Niclo) vs. 0.08 Vcr:Med8A-IL6+ (0.6 Niclo)	ns	0.9994
0.08 Vcr:Med8A-R (0.6 Niclo) vs. 0.16 Vcr:Med8A-S (0 Niclo)	****	<0.0001
0.08 Vcr:Med8A-R (0.6 Niclo) vs. 0.16 Vcr:Med8A-R (0 Niclo)	ns	0.1128
0.08 Vcr:Med8A-R (0.6 Niclo) vs. 0.16 Vcr:Med8A-IL6+ (0 Niclo)	****	<0.0001
0.08 Vcr:Med8A-R (0.6 Niclo) vs. 0.16 Vcr:Med8A-S (0.3 Niclo)	****	<0.0001
0.08 Vcr:Med8A-R (0.6 Niclo) vs. 0.16 Vcr:Med8A-R (0.3 Niclo)	ns	0.9926
0.08 Vcr:Med8A-R (0.6 Niclo) vs. 0.16 Vcr:Med8A-IL6+ (0.3 Niclo)	ns	>0.9999
0.08 Vcr:Med8A-R (0.6 Niclo) vs. 0.16 Vcr:Med8A-S (0.6 Niclo)	****	<0.0001
0.08 Vcr:Med8A-R (0.6 Niclo) vs. 0.16 Vcr:Med8A-R (0.6 Niclo)	ns	0.3596
0.08 Vcr:Med8A-R (0.6 Niclo) vs. 0.16 Vcr:Med8A-IL6+ (0.6 Niclo)	*	0.0454
0.08 Vcr:Med8A-R (0.6 Niclo) vs. 0.32 Vcr:Med8A-S (0 Niclo)	****	<0.0001
0.08 Vcr:Med8A-R (0.6 Niclo) vs. 0.32 Vcr:Med8A-R (0 Niclo)	ns	0.9998
0.08 Vcr:Med8A-R (0.6 Niclo) vs. 0.32 Vcr:Med8A-IL6+ (0 Niclo)	**	0.0011
0.08 Vcr:Med8A-R (0.6 Niclo) vs. 0.32 Vcr:Med8A-S (0.3 Niclo)	****	<0.0001
0.08 Vcr:Med8A-R (0.6 Niclo) vs. 0.32 Vcr:Med8A-R (0.3 Niclo)	****	<0.0001
0.08 Vcr:Med8A-R (0.6 Niclo) vs. 0.32 Vcr:Med8A-IL6+ (0.3 Niclo)	**	0.0026
0.08 Vcr:Med8A-R (0.6 Niclo) vs. 0.32 Vcr:Med8A-S (0.6 Niclo)	****	<0.0001
0.08 Vcr:Med8A-R (0.6 Niclo) vs. 0.32 Vcr:Med8A-R (0.6 Niclo)	****	<0.0001
0.08 Vcr:Med8A-R (0.6 Niclo) vs. 0.32 Vcr:Med8A-IL6+ (0.6 Niclo)	****	<0.0001
0.08 Vcr:Med8A-R (0.6 Niclo) vs. 0.64 Vcr:Med8A-S (0 Niclo)	****	<0.0001
0.08 Vcr:Med8A-R (0.6 Niclo) vs. 0.64 Vcr:Med8A-R (0 Niclo)	ns	0.3844
0.08 Vcr:Med8A-R (0.6 Niclo) vs. 0.64 Vcr:Med8A-IL6+ (0 Niclo)	****	<0.0001
0.08 Vcr:Med8A-R (0.6 Niclo) vs. 0.64 Vcr:Med8A-S (0.3 Niclo)	****	<0.0001
0.08 Vcr:Med8A-R (0.6 Niclo) vs. 0.64 Vcr:Med8A-R (0.3 Niclo)	****	<0.0001
0.08 Vcr:Med8A-R (0.6 Niclo) vs. 0.64 Vcr:Med8A-IL6+ (0.3 Niclo)	****	<0.0001
0.08 Vcr:Med8A-R (0.6 Niclo) vs. 0.64 Vcr:Med8A-S (0.6 Niclo)	****	<0.0001
0.08 Vcr:Med8A-R (0.6 Niclo) vs. 0.64 Vcr:Med8A-R (0.6 Niclo)	****	<0.0001
0.08 Vcr:Med8A-R (0.6 Niclo) vs. 0.64 Vcr:Med8A-IL6+ (0.6 Niclo)	****	<0.0001
0.08 Vcr:Med8A-IL6+ (0.6 Niclo) vs. 0.16 Vcr:Med8A-S (0 Niclo)	****	<0.0001
0.08 Vcr:Med8A-IL6+ (0.6 Niclo) vs. 0.16 Vcr:Med8A-R (0 Niclo)	***	0.0002
0.08 Vcr:Med8A-IL6+ (0.6 Niclo) vs. 0.16 Vcr:Med8A-IL6+ (0 Niclo)	****	<0.0001
0.08 Vcr:Med8A-IL6+ (0.6 Niclo) vs. 0.16 Vcr:Med8A-S (0.3 Niclo)	*	0.0119
0.08 Vcr:Med8A-IL6+ (0.6 Niclo) vs. 0.16 Vcr:Med8A-R (0.3 Niclo)	ns	>0.9999
0.08 Vcr:Med8A-IL6+ (0.6 Niclo) vs. 0.16 Vcr:Med8A-IL6+ (0.3 Niclo)	ns	>0.9999
0.08 Vcr:Med8A-IL6+ (0.6 Niclo) vs. 0.16 Vcr:Med8A-S (0.6 Niclo)	**	0.0087
0.08 Vcr:Med8A-IL6+ (0.6 Niclo) vs. 0.16 Vcr:Med8A-R (0.6 Niclo)	ns	>0.9999
0.08 Vcr:Med8A-IL6+ (0.6 Niclo) vs. 0.16 Vcr:Med8A-IL6+ (0.6 Niclo)	ns	0.963
0.08 Vcr:Med8A-IL6+ (0.6 Niclo) vs. 0.32 Vcr:Med8A-S (0 Niclo)	****	<0.0001
0.08 Vcr:Med8A-IL6+ (0.6 Niclo) vs. 0.32 Vcr:Med8A-R (0 Niclo)	ns	0.2241
0.08 Vcr:Med8A-IL6+ (0.6 Niclo) vs. 0.32 Vcr:Med8A-IL6+ (0 Niclo)	****	<0.0001
0.08 Vcr:Med8A-IL6+ (0.6 Niclo) vs. 0.32 Vcr:Med8A-S (0.3 Niclo)	****	<0.0001
0.08 Vcr:Med8A-IL6+ (0.6 Niclo) vs. 0.32 Vcr:Med8A-R (0.3 Niclo)	**	0.0014
0.08 Vcr:Med8A-IL6+ (0.6 Niclo) vs. 0.32 Vcr:Med8A-IL6+ (0.3 Niclo)	ns	0.477
0.08 Vcr:Med8A-IL6+ (0.6 Niclo) vs. 0.32 Vcr:Med8A-S (0.6 Niclo)	****	<0.0001
0.08 Vcr:Med8A-IL6+ (0.6 Niclo) vs. 0.32 Vcr:Med8A-R (0.6 Niclo)	****	<0.0001
0.08 Vcr:Med8A-IL6+ (0.6 Niclo) vs. 0.32 Vcr:Med8A-IL6+ (0.6 Niclo)	****	<0.0001
0.08 Vcr:Med8A-IL6+ (0.6 Niclo) vs. 0.64 Vcr:Med8A-S (0 Niclo)	****	<0.0001
0.08 Vcr:Med8A-IL6+ (0.6 Niclo) vs. 0.64 Vcr:Med8A-R (0 Niclo)	ns	>0.9999
0.08 Vcr:Med8A-IL6+ (0.6 Niclo) vs. 0.64 Vcr:Med8A-IL6+ (0 Niclo)	****	<0.0001
0.08 Vcr:Med8A-IL6+ (0.6 Niclo) vs. 0.64 Vcr:Med8A-S (0.3 Niclo)	****	<0.0001
0.08 Vcr:Med8A-IL6+ (0.6 Niclo) vs. 0.64 Vcr:Med8A-R (0.3 Niclo)	****	<0.0001
0.08 Vcr:Med8A-IL6+ (0.6 Niclo) vs. 0.64 Vcr:Med8A-IL6+ (0.3 Niclo)	*	0.0484
0.08 Vcr:Med8A-IL6+ (0.6 Niclo) vs. 0.64 Vcr:Med8A-S (0.6 Niclo)	****	<0.0001
0.08 Vcr:Med8A-IL6+ (0.6 Niclo) vs. 0.64 Vcr:Med8A-R (0.6 Niclo)	****	<0.0001
0.08 Vcr:Med8A-IL6+ (0.6 Niclo) vs. 0.64 Vcr:Med8A-IL6+ (0.6 Niclo)	****	<0.0001
0.16 Vcr:Med8A-S (0 Niclo) vs. 0.16 Vcr:Med8A-R (0 Niclo)	****	<0.0001
0.16 Vcr:Med8A-S (0 Niclo) vs. 0.16 Vcr:Med8A-IL6+ (0 Niclo)	****	<0.0001
0.16 Vcr:Med8A-S (0 Niclo) vs. 0.16 Vcr:Med8A-S (0.3 Niclo)	ns	0.9997
0.16 Vcr:Med8A-S (0 Niclo) vs. 0.16 Vcr:Med8A-R (0.3 Niclo)	****	<0.0001
0.16 Vcr:Med8A-S (0 Niclo) vs. 0.16 Vcr:Med8A-IL6+ (0.3 Niclo)	****	<0.0001
0.16 Vcr:Med8A-S (0 Niclo) vs. 0.16 Vcr:Med8A-S (0.6 Niclo)	ns	>0.9999
0.16 Vcr:Med8A-S (0 Niclo) vs. 0.16 Vcr:Med8A-R (0.6 Niclo)	**	0.0048
0.16 Vcr:Med8A-S (0 Niclo) vs. 0.16 Vcr:Med8A-IL6+ (0.6 Niclo)	ns	0.0715
0.16 Vcr:Med8A-S (0 Niclo) vs. 0.32 Vcr:Med8A-S (0 Niclo)	ns	>0.9999
0.16 Vcr:Med8A-S (0 Niclo) vs. 0.32 Vcr:Med8A-R (0 Niclo)	****	<0.0001
0.16 Vcr:Med8A-S (0 Niclo) vs. 0.32 Vcr:Med8A-IL6+ (0 Niclo)	****	<0.0001
0.16 Vcr:Med8A-S (0 Niclo) vs. 0.32 Vcr:Med8A-S (0.3 Niclo)	ns	>0.9999
0.16 Vcr:Med8A-S (0 Niclo) vs. 0.32 Vcr:Med8A-R (0.3 Niclo)	ns	>0.9999
0.16 Vcr:Med8A-S (0 Niclo) vs. 0.32 Vcr:Med8A-IL6+ (0.3 Niclo)	ns	0.4755
0.16 Vcr:Med8A-S (0 Niclo) vs. 0.32 Vcr:Med8A-S (0.6 Niclo)	****	<0.0001
0.16 Vcr:Med8A-S (0 Niclo) vs. 0.32 Vcr:Med8A-R (0.6 Niclo)	ns	>0.9999
0.16 Vcr:Med8A-S (0 Niclo) vs. 0.32 Vcr:Med8A-IL6+ (0.6 Niclo)	ns	>0.9999
0.16 Vcr:Med8A-S (0 Niclo) vs. 0.64 Vcr:Med8A-S (0 Niclo)	ns	0.795
0.16 Vcr:Med8A-S (0 Niclo) vs. 0.64 Vcr:Med8A-R (0 Niclo)	**	0.0042
0.16 Vcr:Med8A-S (0 Niclo) vs. 0.64 Vcr:Med8A-IL6+ (0 Niclo)	****	<0.0001
0.16 Vcr:Med8A-S (0 Niclo) vs. 0.64 Vcr:Med8A-S (0.3 Niclo)	**	0.0057
0.16 Vcr:Med8A-S (0 Niclo) vs. 0.64 Vcr:Med8A-R (0.3 Niclo)	ns	>0.9999
0.16 Vcr:Med8A-S (0 Niclo) vs. 0.64 Vcr:Med8A-IL6+ (0.3 Niclo)	ns	0.9838
0.16 Vcr:Med8A-S (0 Niclo) vs. 0.64 Vcr:Med8A-S (0.6 Niclo)	****	<0.0001
0.16 Vcr:Med8A-S (0 Niclo) vs. 0.64 Vcr:Med8A-R (0.6 Niclo)	****	<0.0001
0.16 Vcr:Med8A-S (0 Niclo) vs. 0.64 Vcr:Med8A-IL6+ (0.6 Niclo)	***	0.0007
0.16 Vcr:Med8A-R (0 Niclo) vs. 0.16 Vcr:Med8A-IL6+ (0 Niclo)	ns	0.2077
0.16 Vcr:Med8A-R (0 Niclo) vs. 0.16 Vcr:Med8A-S (0.3 Niclo)	****	<0.0001
0.16 Vcr:Med8A-R (0 Niclo) vs. 0.16 Vcr:Med8A-R (0.3 Niclo)	****	<0.0001
0.16 Vcr:Med8A-R (0 Niclo) vs. 0.16 Vcr:Med8A-IL6+ (0.3 Niclo)	*	0.0228
0.16 Vcr:Med8A-R (0 Niclo) vs. 0.16 Vcr:Med8A-S (0.6 Niclo)	****	<0.0001
0.16 Vcr:Med8A-R (0 Niclo) vs. 0.16 Vcr:Med8A-R (0.6 Niclo)	****	<0.0001
0.16 Vcr:Med8A-R (0 Niclo) vs. 0.16 Vcr:Med8A-IL6+ (0.6 Niclo)	****	<0.0001
0.16 Vcr:Med8A-R (0 Niclo) vs. 0.32 Vcr:Med8A-S (0 Niclo)	****	<0.0001
0.16 Vcr:Med8A-R (0 Niclo) vs. 0.32 Vcr:Med8A-R (0 Niclo)	ns	0.9914
0.16 Vcr:Med8A-R (0 Niclo) vs. 0.32 Vcr:Med8A-IL6+ (0 Niclo)	ns	>0.9999
0.16 Vcr:Med8A-R (0 Niclo) vs. 0.32 Vcr:Med8A-S (0.3 Niclo)	****	<0.0001
0.16 Vcr:Med8A-R (0 Niclo) vs. 0.32 Vcr:Med8A-R (0.3 Niclo)	****	<0.0001
0.16 Vcr:Med8A-R (0 Niclo) vs. 0.32 Vcr:Med8A-IL6+ (0.3 Niclo)	****	<0.0001
0.16 Vcr:Med8A-R (0 Niclo) vs. 0.32 Vcr:Med8A-S (0.6 Niclo)	****	<0.0001
0.16 Vcr:Med8A-R (0 Niclo) vs. 0.32 Vcr:Med8A-R (0.6 Niclo)	****	<0.0001
0.16 Vcr:Med8A-R (0 Niclo) vs. 0.32 Vcr:Med8A-IL6+ (0.6 Niclo)	****	<0.0001
0.16 Vcr:Med8A-R (0 Niclo) vs. 0.64 Vcr:Med8A-S (0 Niclo)	****	<0.0001
0.16 Vcr:Med8A-R (0 Niclo) vs. 0.64 Vcr:Med8A-R (0 Niclo)	****	<0.0001
0.16 Vcr:Med8A-R (0 Niclo) vs. 0.64 Vcr:Med8A-IL6+ (0 Niclo)	ns	0.9833
0.16 Vcr:Med8A-R (0 Niclo) vs. 0.64 Vcr:Med8A-S (0.3 Niclo)	****	<0.0001
0.16 Vcr:Med8A-R (0 Niclo) vs. 0.64 Vcr:Med8A-R (0.3 Niclo)	****	<0.0001
0.16 Vcr:Med8A-R (0 Niclo) vs. 0.64 Vcr:Med8A-IL6+ (0.3 Niclo)	****	<0.0001
0.16 Vcr:Med8A-R (0 Niclo) vs. 0.64 Vcr:Med8A-S (0.6 Niclo)	****	<0.0001
0.16 Vcr:Med8A-R (0 Niclo) vs. 0.64 Vcr:Med8A-R (0.6 Niclo)	****	<0.0001
0.16 Vcr:Med8A-R (0 Niclo) vs. 0.64 Vcr:Med8A-IL6+ (0.6 Niclo)	****	<0.0001
0.16 Vcr:Med8A-IL6+ (0 Niclo) vs. 0.16 Vcr:Med8A-S (0.3 Niclo)	****	<0.0001
0.16 Vcr:Med8A-IL6+ (0 Niclo) vs. 0.16 Vcr:Med8A-R (0.3 Niclo)	****	<0.0001
0.16 Vcr:Med8A-IL6+ (0 Niclo) vs. 0.16 Vcr:Med8A-IL6+ (0.3 Niclo)	****	<0.0001
0.16 Vcr:Med8A-IL6+ (0 Niclo) vs. 0.16 Vcr:Med8A-S (0.6 Niclo)	****	<0.0001
0.16 Vcr:Med8A-IL6+ (0 Niclo) vs. 0.16 Vcr:Med8A-R (0.6 Niclo)	****	<0.0001
0.16 Vcr:Med8A-IL6+ (0 Niclo) vs. 0.16 Vcr:Med8A-IL6+ (0.6 Niclo)	****	<0.0001
0.16 Vcr:Med8A-IL6+ (0 Niclo) vs. 0.32 Vcr:Med8A-S (0 Niclo)	****	<0.0001
0.16 Vcr:Med8A-IL6+ (0 Niclo) vs. 0.32 Vcr:Med8A-R (0 Niclo)	***	0.0002
0.16 Vcr:Med8A-IL6+ (0 Niclo) vs. 0.32 Vcr:Med8A-IL6+ (0 Niclo)	ns	0.9825
0.16 Vcr:Med8A-IL6+ (0 Niclo) vs. 0.32 Vcr:Med8A-S (0.3 Niclo)	****	<0.0001
0.16 Vcr:Med8A-IL6+ (0 Niclo) vs. 0.32 Vcr:Med8A-R (0.3 Niclo)	****	<0.0001
0.16 Vcr:Med8A-IL6+ (0 Niclo) vs. 0.32 Vcr:Med8A-IL6+ (0.3 Niclo)	****	<0.0001
0.16 Vcr:Med8A-IL6+ (0 Niclo) vs. 0.32 Vcr:Med8A-S (0.6 Niclo)	****	<0.0001
0.16 Vcr:Med8A-IL6+ (0 Niclo) vs. 0.32 Vcr:Med8A-R (0.6 Niclo)	****	<0.0001
0.16 Vcr:Med8A-IL6+ (0 Niclo) vs. 0.32 Vcr:Med8A-IL6+ (0.6 Niclo)	****	<0.0001
0.16 Vcr:Med8A-IL6+ (0 Niclo) vs. 0.64 Vcr:Med8A-S (0 Niclo)	****	<0.0001
0.16 Vcr:Med8A-IL6+ (0 Niclo) vs. 0.64 Vcr:Med8A-R (0 Niclo)	****	<0.0001
0.16 Vcr:Med8A-IL6+ (0 Niclo) vs. 0.64 Vcr:Med8A-IL6+ (0 Niclo)	ns	>0.9999
0.16 Vcr:Med8A-IL6+ (0 Niclo) vs. 0.64 Vcr:Med8A-S (0.3 Niclo)	****	<0.0001
0.16 Vcr:Med8A-IL6+ (0 Niclo) vs. 0.64 Vcr:Med8A-R (0.3 Niclo)	****	<0.0001
0.16 Vcr:Med8A-IL6+ (0 Niclo) vs. 0.64 Vcr:Med8A-IL6+ (0.3 Niclo)	****	<0.0001
0.16 Vcr:Med8A-IL6+ (0 Niclo) vs. 0.64 Vcr:Med8A-S (0.6 Niclo)	****	<0.0001
0.16 Vcr:Med8A-IL6+ (0 Niclo) vs. 0.64 Vcr:Med8A-R (0.6 Niclo)	****	<0.0001
0.16 Vcr:Med8A-IL6+ (0 Niclo) vs. 0.64 Vcr:Med8A-IL6+ (0.6 Niclo)	****	<0.0001
0.16 Vcr:Med8A-S (0.3 Niclo) vs. 0.16 Vcr:Med8A-R (0.3 Niclo)	*	0.0283
0.16 Vcr:Med8A-S (0.3 Niclo) vs. 0.16 Vcr:Med8A-IL6+ (0.3 Niclo)	****	<0.0001
0.16 Vcr:Med8A-S (0.3 Niclo) vs. 0.16 Vcr:Med8A-S (0.6 Niclo)	ns	>0.9999
0.16 Vcr:Med8A-S (0.3 Niclo) vs. 0.16 Vcr:Med8A-R (0.6 Niclo)	ns	0.5488
0.16 Vcr:Med8A-S (0.3 Niclo) vs. 0.16 Vcr:Med8A-IL6+ (0.6 Niclo)	ns	0.978
0.16 Vcr:Med8A-S (0.3 Niclo) vs. 0.32 Vcr:Med8A-S (0 Niclo)	ns	0.8726
0.16 Vcr:Med8A-S (0.3 Niclo) vs. 0.32 Vcr:Med8A-R (0 Niclo)	****	<0.0001
0.16 Vcr:Med8A-S (0.3 Niclo) vs. 0.32 Vcr:Med8A-IL6+ (0 Niclo)	****	<0.0001
0.16 Vcr:Med8A-S (0.3 Niclo) vs. 0.32 Vcr:Med8A-S (0.3 Niclo)	ns	0.7224
0.16 Vcr:Med8A-S (0.3 Niclo) vs. 0.32 Vcr:Med8A-R (0.3 Niclo)	ns	>0.9999
0.16 Vcr:Med8A-S (0.3 Niclo) vs. 0.32 Vcr:Med8A-IL6+ (0.3 Niclo)	ns	>0.9999
0.16 Vcr:Med8A-S (0.3 Niclo) vs. 0.32 Vcr:Med8A-S (0.6 Niclo)	****	<0.0001
0.16 Vcr:Med8A-S (0.3 Niclo) vs. 0.32 Vcr:Med8A-R (0.6 Niclo)	ns	0.4794
0.16 Vcr:Med8A-S (0.3 Niclo) vs. 0.32 Vcr:Med8A-IL6+ (0.6 Niclo)	ns	0.9143
0.16 Vcr:Med8A-S (0.3 Niclo) vs. 0.64 Vcr:Med8A-S (0 Niclo)	*	0.0155
0.16 Vcr:Med8A-S (0.3 Niclo) vs. 0.64 Vcr:Med8A-R (0 Niclo)	ns	0.5209
0.16 Vcr:Med8A-S (0.3 Niclo) vs. 0.64 Vcr:Med8A-IL6+ (0 Niclo)	****	<0.0001
0.16 Vcr:Med8A-S (0.3 Niclo) vs. 0.64 Vcr:Med8A-S (0.3 Niclo)	****	<0.0001
0.16 Vcr:Med8A-S (0.3 Niclo) vs. 0.64 Vcr:Med8A-R (0.3 Niclo)	ns	0.5935
0.16 Vcr:Med8A-S (0.3 Niclo) vs. 0.64 Vcr:Med8A-IL6+ (0.3 Niclo)	ns	>0.9999
0.16 Vcr:Med8A-S (0.3 Niclo) vs. 0.64 Vcr:Med8A-S (0.6 Niclo)	****	<0.0001
0.16 Vcr:Med8A-S (0.3 Niclo) vs. 0.64 Vcr:Med8A-R (0.6 Niclo)	****	<0.0001
0.16 Vcr:Med8A-S (0.3 Niclo) vs. 0.64 Vcr:Med8A-IL6+ (0.6 Niclo)	****	<0.0001
0.16 Vcr:Med8A-R (0.3 Niclo) vs. 0.16 Vcr:Med8A-IL6+ (0.3 Niclo)	ns	>0.9999
0.16 Vcr:Med8A-R (0.3 Niclo) vs. 0.16 Vcr:Med8A-S (0.6 Niclo)	*	0.0211
0.16 Vcr:Med8A-R (0.3 Niclo) vs. 0.16 Vcr:Med8A-R (0.6 Niclo)	ns	>0.9999
0.16 Vcr:Med8A-R (0.3 Niclo) vs. 0.16 Vcr:Med8A-IL6+ (0.6 Niclo)	ns	0.9937
0.16 Vcr:Med8A-R (0.3 Niclo) vs. 0.32 Vcr:Med8A-S (0 Niclo)	****	<0.0001
0.16 Vcr:Med8A-R (0.3 Niclo) vs. 0.32 Vcr:Med8A-R (0 Niclo)	ns	0.1186
0.16 Vcr:Med8A-R (0.3 Niclo) vs. 0.32 Vcr:Med8A-IL6+ (0 Niclo)	****	<0.0001
0.16 Vcr:Med8A-R (0.3 Niclo) vs. 0.32 Vcr:Med8A-S (0.3 Niclo)	****	<0.0001
0.16 Vcr:Med8A-R (0.3 Niclo) vs. 0.32 Vcr:Med8A-R (0.3 Niclo)	**	0.0037
0.16 Vcr:Med8A-R (0.3 Niclo) vs. 0.32 Vcr:Med8A-IL6+ (0.3 Niclo)	ns	0.677
0.16 Vcr:Med8A-R (0.3 Niclo) vs. 0.32 Vcr:Med8A-S (0.6 Niclo)	****	<0.0001
0.16 Vcr:Med8A-R (0.3 Niclo) vs. 0.32 Vcr:Med8A-R (0.6 Niclo)	****	<0.0001
0.16 Vcr:Med8A-R (0.3 Niclo) vs. 0.32 Vcr:Med8A-IL6+ (0.6 Niclo)	****	<0.0001
0.16 Vcr:Med8A-R (0.3 Niclo) vs. 0.64 Vcr:Med8A-S (0 Niclo)	****	<0.0001
0.16 Vcr:Med8A-R (0.3 Niclo) vs. 0.64 Vcr:Med8A-R (0 Niclo)	ns	>0.9999
0.16 Vcr:Med8A-R (0.3 Niclo) vs. 0.64 Vcr:Med8A-IL6+ (0 Niclo)	****	<0.0001
0.16 Vcr:Med8A-R (0.3 Niclo) vs. 0.64 Vcr:Med8A-S (0.3 Niclo)	****	<0.0001
0.16 Vcr:Med8A-R (0.3 Niclo) vs. 0.64 Vcr:Med8A-R (0.3 Niclo)	****	<0.0001
0.16 Vcr:Med8A-R (0.3 Niclo) vs. 0.64 Vcr:Med8A-IL6+ (0.3 Niclo)	ns	0.1019
0.16 Vcr:Med8A-R (0.3 Niclo) vs. 0.64 Vcr:Med8A-S (0.6 Niclo)	****	<0.0001
0.16 Vcr:Med8A-R (0.3 Niclo) vs. 0.64 Vcr:Med8A-R (0.6 Niclo)	****	<0.0001
0.16 Vcr:Med8A-R (0.3 Niclo) vs. 0.64 Vcr:Med8A-IL6+ (0.6 Niclo)	****	<0.0001
0.16 Vcr:Med8A-IL6+ (0.3 Niclo) vs. 0.16 Vcr:Med8A-S (0.6 Niclo)	****	<0.0001
0.16 Vcr:Med8A-IL6+ (0.3 Niclo) vs. 0.16 Vcr:Med8A-R (0.6 Niclo)	ns	0.7588
0.16 Vcr:Med8A-IL6+ (0.3 Niclo) vs. 0.16 Vcr:Med8A-IL6+ (0.6 Niclo)	ns	0.1949
0.16 Vcr:Med8A-IL6+ (0.3 Niclo) vs. 0.32 Vcr:Med8A-S (0 Niclo)	****	<0.0001
0.16 Vcr:Med8A-IL6+ (0.3 Niclo) vs. 0.32 Vcr:Med8A-R (0 Niclo)	ns	0.9741
0.16 Vcr:Med8A-IL6+ (0.3 Niclo) vs. 0.32 Vcr:Med8A-IL6+ (0 Niclo)	***	0.0001
0.16 Vcr:Med8A-IL6+ (0.3 Niclo) vs. 0.32 Vcr:Med8A-S (0.3 Niclo)	****	<0.0001
0.16 Vcr:Med8A-IL6+ (0.3 Niclo) vs. 0.32 Vcr:Med8A-R (0.3 Niclo)	****	<0.0001
0.16 Vcr:Med8A-IL6+ (0.3 Niclo) vs. 0.32 Vcr:Med8A-IL6+ (0.3 Niclo)	*	0.0177
0.16 Vcr:Med8A-IL6+ (0.3 Niclo) vs. 0.32 Vcr:Med8A-S (0.6 Niclo)	****	<0.0001
0.16 Vcr:Med8A-IL6+ (0.3 Niclo) vs. 0.32 Vcr:Med8A-R (0.6 Niclo)	****	<0.0001
0.16 Vcr:Med8A-IL6+ (0.3 Niclo) vs. 0.32 Vcr:Med8A-IL6+ (0.6 Niclo)	****	<0.0001
0.16 Vcr:Med8A-IL6+ (0.3 Niclo) vs. 0.64 Vcr:Med8A-S (0 Niclo)	****	<0.0001
0.16 Vcr:Med8A-IL6+ (0.3 Niclo) vs. 0.64 Vcr:Med8A-R (0 Niclo)	ns	0.7826
0.16 Vcr:Med8A-IL6+ (0.3 Niclo) vs. 0.64 Vcr:Med8A-IL6+ (0 Niclo)	****	<0.0001
0.16 Vcr:Med8A-IL6+ (0.3 Niclo) vs. 0.64 Vcr:Med8A-S (0.3 Niclo)	****	<0.0001
0.16 Vcr:Med8A-IL6+ (0.3 Niclo) vs. 0.64 Vcr:Med8A-R (0.3 Niclo)	****	<0.0001
0.16 Vcr:Med8A-IL6+ (0.3 Niclo) vs. 0.64 Vcr:Med8A-IL6+ (0.3 Niclo)	***	0.0005
0.16 Vcr:Med8A-IL6+ (0.3 Niclo) vs. 0.64 Vcr:Med8A-S (0.6 Niclo)	****	<0.0001
0.16 Vcr:Med8A-IL6+ (0.3 Niclo) vs. 0.64 Vcr:Med8A-R (0.6 Niclo)	****	<0.0001
0.16 Vcr:Med8A-IL6+ (0.3 Niclo) vs. 0.64 Vcr:Med8A-IL6+ (0.6 Niclo)	****	<0.0001
0.16 Vcr:Med8A-S (0.6 Niclo) vs. 0.16 Vcr:Med8A-R (0.6 Niclo)	ns	0.479
0.16 Vcr:Med8A-S (0.6 Niclo) vs. 0.16 Vcr:Med8A-IL6+ (0.6 Niclo)	ns	0.9621
0.16 Vcr:Med8A-S (0.6 Niclo) vs. 0.32 Vcr:Med8A-S (0 Niclo)	ns	0.9121
0.16 Vcr:Med8A-S (0.6 Niclo) vs. 0.32 Vcr:Med8A-R (0 Niclo)	****	<0.0001
0.16 Vcr:Med8A-S (0.6 Niclo) vs. 0.32 Vcr:Med8A-IL6+ (0 Niclo)	****	<0.0001
0.16 Vcr:Med8A-S (0.6 Niclo) vs. 0.32 Vcr:Med8A-S (0.3 Niclo)	ns	0.784
0.16 Vcr:Med8A-S (0.6 Niclo) vs. 0.32 Vcr:Med8A-R (0.3 Niclo)	ns	>0.9999
0.16 Vcr:Med8A-S (0.6 Niclo) vs. 0.32 Vcr:Med8A-IL6+ (0.3 Niclo)	ns	>0.9999
0.16 Vcr:Med8A-S (0.6 Niclo) vs. 0.32 Vcr:Med8A-S (0.6 Niclo)	****	<0.0001
0.16 Vcr:Med8A-S (0.6 Niclo) vs. 0.32 Vcr:Med8A-R (0.6 Niclo)	ns	0.5492
0.16 Vcr:Med8A-S (0.6 Niclo) vs. 0.32 Vcr:Med8A-IL6+ (0.6 Niclo)	ns	0.9442
0.16 Vcr:Med8A-S (0.6 Niclo) vs. 0.64 Vcr:Med8A-S (0 Niclo)	*	0.0209
0.16 Vcr:Med8A-S (0.6 Niclo) vs. 0.64 Vcr:Med8A-R (0 Niclo)	ns	0.4519
0.16 Vcr:Med8A-S (0.6 Niclo) vs. 0.64 Vcr:Med8A-IL6+ (0 Niclo)	****	<0.0001
0.16 Vcr:Med8A-S (0.6 Niclo) vs. 0.64 Vcr:Med8A-S (0.3 Niclo)	****	<0.0001
0.16 Vcr:Med8A-S (0.6 Niclo) vs. 0.64 Vcr:Med8A-R (0.3 Niclo)	ns	0.6631
0.16 Vcr:Med8A-S (0.6 Niclo) vs. 0.64 Vcr:Med8A-IL6+ (0.3 Niclo)	ns	>0.9999
0.16 Vcr:Med8A-S (0.6 Niclo) vs. 0.64 Vcr:Med8A-S (0.6 Niclo)	****	<0.0001
0.16 Vcr:Med8A-S (0.6 Niclo) vs. 0.64 Vcr:Med8A-R (0.6 Niclo)	****	<0.0001
0.16 Vcr:Med8A-S (0.6 Niclo) vs. 0.64 Vcr:Med8A-IL6+ (0.6 Niclo)	****	<0.0001
0.16 Vcr:Med8A-R (0.6 Niclo) vs. 0.16 Vcr:Med8A-IL6+ (0.6 Niclo)	ns	>0.9999
0.16 Vcr:Med8A-R (0.6 Niclo) vs. 0.32 Vcr:Med8A-S (0 Niclo)	***	0.0002
0.16 Vcr:Med8A-R (0.6 Niclo) vs. 0.32 Vcr:Med8A-R (0 Niclo)	**	0.0021
0.16 Vcr:Med8A-R (0.6 Niclo) vs. 0.32 Vcr:Med8A-IL6+ (0 Niclo)	****	<0.0001
0.16 Vcr:Med8A-R (0.6 Niclo) vs. 0.32 Vcr:Med8A-S (0.3 Niclo)	****	<0.0001
0.16 Vcr:Med8A-R (0.6 Niclo) vs. 0.32 Vcr:Med8A-R (0.3 Niclo)	ns	0.1764
0.16 Vcr:Med8A-R (0.6 Niclo) vs. 0.32 Vcr:Med8A-IL6+ (0.3 Niclo)	ns	>0.9999
0.16 Vcr:Med8A-R (0.6 Niclo) vs. 0.32 Vcr:Med8A-S (0.6 Niclo)	****	<0.0001
0.16 Vcr:Med8A-R (0.6 Niclo) vs. 0.32 Vcr:Med8A-R (0.6 Niclo)	****	<0.0001
0.16 Vcr:Med8A-R (0.6 Niclo) vs. 0.32 Vcr:Med8A-IL6+ (0.6 Niclo)	***	0.0003
0.16 Vcr:Med8A-R (0.6 Niclo) vs. 0.64 Vcr:Med8A-S (0 Niclo)	****	<0.0001
0.16 Vcr:Med8A-R (0.6 Niclo) vs. 0.64 Vcr:Med8A-R (0 Niclo)	ns	>0.9999
0.16 Vcr:Med8A-R (0.6 Niclo) vs. 0.64 Vcr:Med8A-IL6+ (0 Niclo)	****	<0.0001
0.16 Vcr:Med8A-R (0.6 Niclo) vs. 0.64 Vcr:Med8A-S (0.3 Niclo)	****	<0.0001
0.16 Vcr:Med8A-R (0.6 Niclo) vs. 0.64 Vcr:Med8A-R (0.3 Niclo)	****	<0.0001
0.16 Vcr:Med8A-R (0.6 Niclo) vs. 0.64 Vcr:Med8A-IL6+ (0.3 Niclo)	ns	0.851
0.16 Vcr:Med8A-R (0.6 Niclo) vs. 0.64 Vcr:Med8A-S (0.6 Niclo)	****	<0.0001
0.16 Vcr:Med8A-R (0.6 Niclo) vs. 0.64 Vcr:Med8A-R (0.6 Niclo)	****	<0.0001
0.16 Vcr:Med8A-R (0.6 Niclo) vs. 0.64 Vcr:Med8A-IL6+ (0.6 Niclo)	****	<0.0001
0.16 Vcr:Med8A-IL6+ (0.6 Niclo) vs. 0.32 Vcr:Med8A-S (0 Niclo)	**	0.0047
0.16 Vcr:Med8A-IL6+ (0.6 Niclo) vs. 0.32 Vcr:Med8A-R (0 Niclo)	****	<0.0001
0.16 Vcr:Med8A-IL6+ (0.6 Niclo) vs. 0.32 Vcr:Med8A-IL6+ (0 Niclo)	****	<0.0001
0.16 Vcr:Med8A-IL6+ (0.6 Niclo) vs. 0.32 Vcr:Med8A-S (0.3 Niclo)	**	0.0019
0.16 Vcr:Med8A-IL6+ (0.6 Niclo) vs. 0.32 Vcr:Med8A-R (0.3 Niclo)	ns	0.7299
0.16 Vcr:Med8A-IL6+ (0.6 Niclo) vs. 0.32 Vcr:Med8A-IL6+ (0.3 Niclo)	ns	>0.9999
0.16 Vcr:Med8A-IL6+ (0.6 Niclo) vs. 0.32 Vcr:Med8A-S (0.6 Niclo)	****	<0.0001
0.16 Vcr:Med8A-IL6+ (0.6 Niclo) vs. 0.32 Vcr:Med8A-R (0.6 Niclo)	***	0.0005
0.16 Vcr:Med8A-IL6+ (0.6 Niclo) vs. 0.32 Vcr:Med8A-IL6+ (0.6 Niclo)	**	0.0066
0.16 Vcr:Med8A-IL6+ (0.6 Niclo) vs. 0.64 Vcr:Med8A-S (0 Niclo)	****	<0.0001
0.16 Vcr:Med8A-IL6+ (0.6 Niclo) vs. 0.64 Vcr:Med8A-R (0 Niclo)	ns	>0.9999
0.16 Vcr:Med8A-IL6+ (0.6 Niclo) vs. 0.64 Vcr:Med8A-IL6+ (0 Niclo)	****	<0.0001
0.16 Vcr:Med8A-IL6+ (0.6 Niclo) vs. 0.64 Vcr:Med8A-S (0.3 Niclo)	****	<0.0001
0.16 Vcr:Med8A-IL6+ (0.6 Niclo) vs. 0.64 Vcr:Med8A-R (0.3 Niclo)	***	0.001
0.16 Vcr:Med8A-IL6+ (0.6 Niclo) vs. 0.64 Vcr:Med8A-IL6+ (0.3 Niclo)	ns	0.9995
0.16 Vcr:Med8A-IL6+ (0.6 Niclo) vs. 0.64 Vcr:Med8A-S (0.6 Niclo)	****	<0.0001
0.16 Vcr:Med8A-IL6+ (0.6 Niclo) vs. 0.64 Vcr:Med8A-R (0.6 Niclo)	****	<0.0001
0.16 Vcr:Med8A-IL6+ (0.6 Niclo) vs. 0.64 Vcr:Med8A-IL6+ (0.6 Niclo)	****	<0.0001
0.32 Vcr:Med8A-S (0 Niclo) vs. 0.32 Vcr:Med8A-R (0 Niclo)	****	<0.0001
0.32 Vcr:Med8A-S (0 Niclo) vs. 0.32 Vcr:Med8A-IL6+ (0 Niclo)	****	<0.0001
0.32 Vcr:Med8A-S (0 Niclo) vs. 0.32 Vcr:Med8A-S (0.3 Niclo)	ns	>0.9999
0.32 Vcr:Med8A-S (0 Niclo) vs. 0.32 Vcr:Med8A-R (0.3 Niclo)	ns	0.9963
0.32 Vcr:Med8A-S (0 Niclo) vs. 0.32 Vcr:Med8A-IL6+ (0.3 Niclo)	ns	0.0721
0.32 Vcr:Med8A-S (0 Niclo) vs. 0.32 Vcr:Med8A-S (0.6 Niclo)	****	<0.0001
0.32 Vcr:Med8A-S (0 Niclo) vs. 0.32 Vcr:Med8A-R (0.6 Niclo)	ns	>0.9999
0.32 Vcr:Med8A-S (0 Niclo) vs. 0.32 Vcr:Med8A-IL6+ (0.6 Niclo)	ns	>0.9999
0.32 Vcr:Med8A-S (0 Niclo) vs. 0.64 Vcr:Med8A-S (0 Niclo)	ns	0.9986
0.32 Vcr:Med8A-S (0 Niclo) vs. 0.64 Vcr:Med8A-R (0 Niclo)	***	0.0002
0.32 Vcr:Med8A-S (0 Niclo) vs. 0.64 Vcr:Med8A-IL6+ (0 Niclo)	****	<0.0001
0.32 Vcr:Med8A-S (0 Niclo) vs. 0.64 Vcr:Med8A-S (0.3 Niclo)	ns	0.0838
0.32 Vcr:Med8A-S (0 Niclo) vs. 0.64 Vcr:Med8A-R (0.3 Niclo)	ns	>0.9999
0.32 Vcr:Med8A-S (0 Niclo) vs. 0.64 Vcr:Med8A-IL6+ (0.3 Niclo)	ns	0.5818
0.32 Vcr:Med8A-S (0 Niclo) vs. 0.64 Vcr:Med8A-S (0.6 Niclo)	****	<0.0001
0.32 Vcr:Med8A-S (0 Niclo) vs. 0.64 Vcr:Med8A-R (0.6 Niclo)	****	<0.0001
0.32 Vcr:Med8A-S (0 Niclo) vs. 0.64 Vcr:Med8A-IL6+ (0.6 Niclo)	*	0.0156
0.32 Vcr:Med8A-R (0 Niclo) vs. 0.32 Vcr:Med8A-IL6+ (0 Niclo)	ns	0.2585
0.32 Vcr:Med8A-R (0 Niclo) vs. 0.32 Vcr:Med8A-S (0.3 Niclo)	****	<0.0001
0.32 Vcr:Med8A-R (0 Niclo) vs. 0.32 Vcr:Med8A-R (0.3 Niclo)	****	<0.0001
0.32 Vcr:Med8A-R (0 Niclo) vs. 0.32 Vcr:Med8A-IL6+ (0.3 Niclo)	****	<0.0001
0.32 Vcr:Med8A-R (0 Niclo) vs. 0.32 Vcr:Med8A-S (0.6 Niclo)	****	<0.0001
0.32 Vcr:Med8A-R (0 Niclo) vs. 0.32 Vcr:Med8A-R (0.6 Niclo)	****	<0.0001
0.32 Vcr:Med8A-R (0 Niclo) vs. 0.32 Vcr:Med8A-IL6+ (0.6 Niclo)	****	<0.0001
0.32 Vcr:Med8A-R (0 Niclo) vs. 0.64 Vcr:Med8A-S (0 Niclo)	****	<0.0001
0.32 Vcr:Med8A-R (0 Niclo) vs. 0.64 Vcr:Med8A-R (0 Niclo)	**	0.0024
0.32 Vcr:Med8A-R (0 Niclo) vs. 0.64 Vcr:Med8A-IL6+ (0 Niclo)	*	0.0284
0.32 Vcr:Med8A-R (0 Niclo) vs. 0.64 Vcr:Med8A-S (0.3 Niclo)	****	<0.0001
0.32 Vcr:Med8A-R (0 Niclo) vs. 0.64 Vcr:Med8A-R (0.3 Niclo)	****	<0.0001
0.32 Vcr:Med8A-R (0 Niclo) vs. 0.64 Vcr:Med8A-IL6+ (0.3 Niclo)	****	<0.0001
0.32 Vcr:Med8A-R (0 Niclo) vs. 0.64 Vcr:Med8A-S (0.6 Niclo)	****	<0.0001
0.32 Vcr:Med8A-R (0 Niclo) vs. 0.64 Vcr:Med8A-R (0.6 Niclo)	****	<0.0001
0.32 Vcr:Med8A-R (0 Niclo) vs. 0.64 Vcr:Med8A-IL6+ (0.6 Niclo)	****	<0.0001
0.32 Vcr:Med8A-IL6+ (0 Niclo) vs. 0.32 Vcr:Med8A-S (0.3 Niclo)	****	<0.0001
0.32 Vcr:Med8A-IL6+ (0 Niclo) vs. 0.32 Vcr:Med8A-R (0.3 Niclo)	****	<0.0001
0.32 Vcr:Med8A-IL6+ (0 Niclo) vs. 0.32 Vcr:Med8A-IL6+ (0.3 Niclo)	****	<0.0001
0.32 Vcr:Med8A-IL6+ (0 Niclo) vs. 0.32 Vcr:Med8A-S (0.6 Niclo)	****	<0.0001
0.32 Vcr:Med8A-IL6+ (0 Niclo) vs. 0.32 Vcr:Med8A-R (0.6 Niclo)	****	<0.0001
0.32 Vcr:Med8A-IL6+ (0 Niclo) vs. 0.32 Vcr:Med8A-IL6+ (0.6 Niclo)	****	<0.0001
0.32 Vcr:Med8A-IL6+ (0 Niclo) vs. 0.64 Vcr:Med8A-S (0 Niclo)	****	<0.0001
0.32 Vcr:Med8A-IL6+ (0 Niclo) vs. 0.64 Vcr:Med8A-R (0 Niclo)	****	<0.0001
0.32 Vcr:Med8A-IL6+ (0 Niclo) vs. 0.64 Vcr:Med8A-IL6+ (0 Niclo)	ns	>0.9999
0.32 Vcr:Med8A-IL6+ (0 Niclo) vs. 0.64 Vcr:Med8A-S (0.3 Niclo)	****	<0.0001
0.32 Vcr:Med8A-IL6+ (0 Niclo) vs. 0.64 Vcr:Med8A-R (0.3 Niclo)	****	<0.0001
0.32 Vcr:Med8A-IL6+ (0 Niclo) vs. 0.64 Vcr:Med8A-IL6+ (0.3 Niclo)	****	<0.0001
0.32 Vcr:Med8A-IL6+ (0 Niclo) vs. 0.64 Vcr:Med8A-S (0.6 Niclo)	****	<0.0001
0.32 Vcr:Med8A-IL6+ (0 Niclo) vs. 0.64 Vcr:Med8A-R (0.6 Niclo)	****	<0.0001
0.32 Vcr:Med8A-IL6+ (0 Niclo) vs. 0.64 Vcr:Med8A-IL6+ (0.6 Niclo)	****	<0.0001
0.32 Vcr:Med8A-S (0.3 Niclo) vs. 0.32 Vcr:Med8A-R (0.3 Niclo)	ns	0.9765
0.32 Vcr:Med8A-S (0.3 Niclo) vs. 0.32 Vcr:Med8A-IL6+ (0.3 Niclo)	*	0.0344
0.32 Vcr:Med8A-S (0.3 Niclo) vs. 0.32 Vcr:Med8A-S (0.6 Niclo)	***	0.0002
0.32 Vcr:Med8A-S (0.3 Niclo) vs. 0.32 Vcr:Med8A-R (0.6 Niclo)	ns	>0.9999
0.32 Vcr:Med8A-S (0.3 Niclo) vs. 0.32 Vcr:Med8A-IL6+ (0.6 Niclo)	ns	>0.9999
0.32 Vcr:Med8A-S (0.3 Niclo) vs. 0.64 Vcr:Med8A-S (0 Niclo)	ns	>0.9999
0.32 Vcr:Med8A-S (0.3 Niclo) vs. 0.64 Vcr:Med8A-R (0 Niclo)	****	<0.0001
0.32 Vcr:Med8A-S (0.3 Niclo) vs. 0.64 Vcr:Med8A-IL6+ (0 Niclo)	****	<0.0001
0.32 Vcr:Med8A-S (0.3 Niclo) vs. 0.64 Vcr:Med8A-S (0.3 Niclo)	ns	0.1606
0.32 Vcr:Med8A-S (0.3 Niclo) vs. 0.64 Vcr:Med8A-R (0.3 Niclo)	ns	>0.9999
0.32 Vcr:Med8A-S (0.3 Niclo) vs. 0.64 Vcr:Med8A-IL6+ (0.3 Niclo)	ns	0.3953
0.32 Vcr:Med8A-S (0.3 Niclo) vs. 0.64 Vcr:Med8A-S (0.6 Niclo)	****	<0.0001
0.32 Vcr:Med8A-S (0.3 Niclo) vs. 0.64 Vcr:Med8A-R (0.6 Niclo)	****	<0.0001
0.32 Vcr:Med8A-S (0.3 Niclo) vs. 0.64 Vcr:Med8A-IL6+ (0.6 Niclo)	*	0.0347
0.32 Vcr:Med8A-R (0.3 Niclo) vs. 0.32 Vcr:Med8A-IL6+ (0.3 Niclo)	ns	0.9966
0.32 Vcr:Med8A-R (0.3 Niclo) vs. 0.32 Vcr:Med8A-S (0.6 Niclo)	****	<0.0001
0.32 Vcr:Med8A-R (0.3 Niclo) vs. 0.32 Vcr:Med8A-R (0.6 Niclo)	ns	0.8826
0.32 Vcr:Med8A-R (0.3 Niclo) vs. 0.32 Vcr:Med8A-IL6+ (0.6 Niclo)	ns	0.9985
0.32 Vcr:Med8A-R (0.3 Niclo) vs. 0.64 Vcr:Med8A-S (0 Niclo)	ns	0.094
0.32 Vcr:Med8A-R (0.3 Niclo) vs. 0.64 Vcr:Med8A-R (0 Niclo)	ns	0.1615
0.32 Vcr:Med8A-R (0.3 Niclo) vs. 0.64 Vcr:Med8A-IL6+ (0 Niclo)	****	<0.0001
0.32 Vcr:Med8A-R (0.3 Niclo) vs. 0.64 Vcr:Med8A-S (0.3 Niclo)	****	<0.0001
0.32 Vcr:Med8A-R (0.3 Niclo) vs. 0.64 Vcr:Med8A-R (0.3 Niclo)	ns	0.9388
0.32 Vcr:Med8A-R (0.3 Niclo) vs. 0.64 Vcr:Med8A-IL6+ (0.3 Niclo)	ns	>0.9999
0.32 Vcr:Med8A-R (0.3 Niclo) vs. 0.64 Vcr:Med8A-S (0.6 Niclo)	****	<0.0001
0.32 Vcr:Med8A-R (0.3 Niclo) vs. 0.64 Vcr:Med8A-R (0.6 Niclo)	****	<0.0001
0.32 Vcr:Med8A-R (0.3 Niclo) vs. 0.64 Vcr:Med8A-IL6+ (0.6 Niclo)	****	<0.0001
0.32 Vcr:Med8A-IL6+ (0.3 Niclo) vs. 0.32 Vcr:Med8A-S (0.6 Niclo)	****	<0.0001
0.32 Vcr:Med8A-IL6+ (0.3 Niclo) vs. 0.32 Vcr:Med8A-R (0.6 Niclo)	*	0.0121
0.32 Vcr:Med8A-IL6+ (0.3 Niclo) vs. 0.32 Vcr:Med8A-IL6+ (0.6 Niclo)	ns	0.0945
0.32 Vcr:Med8A-IL6+ (0.3 Niclo) vs. 0.64 Vcr:Med8A-S (0 Niclo)	****	<0.0001
0.32 Vcr:Med8A-IL6+ (0.3 Niclo) vs. 0.64 Vcr:Med8A-R (0 Niclo)	ns	0.9999
0.32 Vcr:Med8A-IL6+ (0.3 Niclo) vs. 0.64 Vcr:Med8A-IL6+ (0 Niclo)	****	<0.0001
0.32 Vcr:Med8A-IL6+ (0.3 Niclo) vs. 0.64 Vcr:Med8A-S (0.3 Niclo)	****	<0.0001
0.32 Vcr:Med8A-IL6+ (0.3 Niclo) vs. 0.64 Vcr:Med8A-R (0.3 Niclo)	*	0.0198
0.32 Vcr:Med8A-IL6+ (0.3 Niclo) vs. 0.64 Vcr:Med8A-IL6+ (0.3 Niclo)	ns	>0.9999
0.32 Vcr:Med8A-IL6+ (0.3 Niclo) vs. 0.64 Vcr:Med8A-S (0.6 Niclo)	****	<0.0001
0.32 Vcr:Med8A-IL6+ (0.3 Niclo) vs. 0.64 Vcr:Med8A-R (0.6 Niclo)	****	<0.0001
0.32 Vcr:Med8A-IL6+ (0.3 Niclo) vs. 0.64 Vcr:Med8A-IL6+ (0.6 Niclo)	****	<0.0001
0.32 Vcr:Med8A-S (0.6 Niclo) vs. 0.32 Vcr:Med8A-R (0.6 Niclo)	***	0.0006
0.32 Vcr:Med8A-S (0.6 Niclo) vs. 0.32 Vcr:Med8A-IL6+ (0.6 Niclo)	****	<0.0001
0.32 Vcr:Med8A-S (0.6 Niclo) vs. 0.64 Vcr:Med8A-S (0 Niclo)	ns	0.0651
0.32 Vcr:Med8A-S (0.6 Niclo) vs. 0.64 Vcr:Med8A-R (0 Niclo)	****	<0.0001
0.32 Vcr:Med8A-S (0.6 Niclo) vs. 0.64 Vcr:Med8A-IL6+ (0 Niclo)	****	<0.0001
0.32 Vcr:Med8A-S (0.6 Niclo) vs. 0.64 Vcr:Med8A-S (0.3 Niclo)	ns	0.9968
0.32 Vcr:Med8A-S (0.6 Niclo) vs. 0.64 Vcr:Med8A-R (0.3 Niclo)	***	0.0003
0.32 Vcr:Med8A-S (0.6 Niclo) vs. 0.64 Vcr:Med8A-IL6+ (0.3 Niclo)	****	<0.0001
0.32 Vcr:Med8A-S (0.6 Niclo) vs. 0.64 Vcr:Med8A-S (0.6 Niclo)	ns	>0.9999
0.32 Vcr:Med8A-S (0.6 Niclo) vs. 0.64 Vcr:Med8A-R (0.6 Niclo)	ns	>0.9999
0.32 Vcr:Med8A-S (0.6 Niclo) vs. 0.64 Vcr:Med8A-IL6+ (0.6 Niclo)	ns	>0.9999
0.32 Vcr:Med8A-R (0.6 Niclo) vs. 0.32 Vcr:Med8A-IL6+ (0.6 Niclo)	ns	>0.9999
0.32 Vcr:Med8A-R (0.6 Niclo) vs. 0.64 Vcr:Med8A-S (0 Niclo)	ns	>0.9999
0.32 Vcr:Med8A-R (0.6 Niclo) vs. 0.64 Vcr:Med8A-R (0 Niclo)	****	<0.0001
0.32 Vcr:Med8A-R (0.6 Niclo) vs. 0.64 Vcr:Med8A-IL6+ (0 Niclo)	****	<0.0001
0.32 Vcr:Med8A-R (0.6 Niclo) vs. 0.64 Vcr:Med8A-S (0.3 Niclo)	ns	0.3264
0.32 Vcr:Med8A-R (0.6 Niclo) vs. 0.64 Vcr:Med8A-R (0.3 Niclo)	ns	>0.9999
0.32 Vcr:Med8A-R (0.6 Niclo) vs. 0.64 Vcr:Med8A-IL6+ (0.3 Niclo)	ns	0.2049
0.32 Vcr:Med8A-R (0.6 Niclo) vs. 0.64 Vcr:Med8A-S (0.6 Niclo)	****	<0.0001
0.32 Vcr:Med8A-R (0.6 Niclo) vs. 0.64 Vcr:Med8A-R (0.6 Niclo)	****	<0.0001
0.32 Vcr:Med8A-R (0.6 Niclo) vs. 0.64 Vcr:Med8A-IL6+ (0.6 Niclo)	ns	0.089
0.32 Vcr:Med8A-IL6+ (0.6 Niclo) vs. 0.64 Vcr:Med8A-S (0 Niclo)	ns	0.9966
0.32 Vcr:Med8A-IL6+ (0.6 Niclo) vs. 0.64 Vcr:Med8A-R (0 Niclo)	***	0.0002
0.32 Vcr:Med8A-IL6+ (0.6 Niclo) vs. 0.64 Vcr:Med8A-IL6+ (0 Niclo)	****	<0.0001
0.32 Vcr:Med8A-IL6+ (0.6 Niclo) vs. 0.64 Vcr:Med8A-S (0.3 Niclo)	ns	0.0636
0.32 Vcr:Med8A-IL6+ (0.6 Niclo) vs. 0.64 Vcr:Med8A-R (0.3 Niclo)	ns	>0.9999
0.32 Vcr:Med8A-IL6+ (0.6 Niclo) vs. 0.64 Vcr:Med8A-IL6+ (0.3 Niclo)	ns	0.6561
0.32 Vcr:Med8A-IL6+ (0.6 Niclo) vs. 0.64 Vcr:Med8A-S (0.6 Niclo)	****	<0.0001
0.32 Vcr:Med8A-IL6+ (0.6 Niclo) vs. 0.64 Vcr:Med8A-R (0.6 Niclo)	****	<0.0001
0.32 Vcr:Med8A-IL6+ (0.6 Niclo) vs. 0.64 Vcr:Med8A-IL6+ (0.6 Niclo)	*	0.0112
0.64 Vcr:Med8A-S (0 Niclo) vs. 0.64 Vcr:Med8A-R (0 Niclo)	****	<0.0001
0.64 Vcr:Med8A-S (0 Niclo) vs. 0.64 Vcr:Med8A-IL6+ (0 Niclo)	****	<0.0001
0.64 Vcr:Med8A-S (0 Niclo) vs. 0.64 Vcr:Med8A-S (0.3 Niclo)	ns	0.9947
0.64 Vcr:Med8A-S (0 Niclo) vs. 0.64 Vcr:Med8A-R (0.3 Niclo)	ns	>0.9999
0.64 Vcr:Med8A-S (0 Niclo) vs. 0.64 Vcr:Med8A-IL6+ (0.3 Niclo)	**	0.0033
0.64 Vcr:Med8A-S (0 Niclo) vs. 0.64 Vcr:Med8A-S (0.6 Niclo)	***	0.0004
0.64 Vcr:Med8A-S (0 Niclo) vs. 0.64 Vcr:Med8A-R (0.6 Niclo)	***	0.0003
0.64 Vcr:Med8A-S (0 Niclo) vs. 0.64 Vcr:Med8A-IL6+ (0.6 Niclo)	ns	0.8733
0.64 Vcr:Med8A-R (0 Niclo) vs. 0.64 Vcr:Med8A-IL6+ (0 Niclo)	****	<0.0001
0.64 Vcr:Med8A-R (0 Niclo) vs. 0.64 Vcr:Med8A-S (0.3 Niclo)	****	<0.0001
0.64 Vcr:Med8A-R (0 Niclo) vs. 0.64 Vcr:Med8A-R (0.3 Niclo)	****	<0.0001
0.64 Vcr:Med8A-R (0 Niclo) vs. 0.64 Vcr:Med8A-IL6+ (0.3 Niclo)	ns	0.8312
0.64 Vcr:Med8A-R (0 Niclo) vs. 0.64 Vcr:Med8A-S (0.6 Niclo)	****	<0.0001
0.64 Vcr:Med8A-R (0 Niclo) vs. 0.64 Vcr:Med8A-R (0.6 Niclo)	****	<0.0001
0.64 Vcr:Med8A-R (0 Niclo) vs. 0.64 Vcr:Med8A-IL6+ (0.6 Niclo)	****	<0.0001
0.64 Vcr:Med8A-IL6+ (0 Niclo) vs. 0.64 Vcr:Med8A-S (0.3 Niclo)	****	<0.0001
0.64 Vcr:Med8A-IL6+ (0 Niclo) vs. 0.64 Vcr:Med8A-R (0.3 Niclo)	****	<0.0001
0.64 Vcr:Med8A-IL6+ (0 Niclo) vs. 0.64 Vcr:Med8A-IL6+ (0.3 Niclo)	****	<0.0001
0.64 Vcr:Med8A-IL6+ (0 Niclo) vs. 0.64 Vcr:Med8A-S (0.6 Niclo)	****	<0.0001
0.64 Vcr:Med8A-IL6+ (0 Niclo) vs. 0.64 Vcr:Med8A-R (0.6 Niclo)	****	<0.0001
0.64 Vcr:Med8A-IL6+ (0 Niclo) vs. 0.64 Vcr:Med8A-IL6+ (0.6 Niclo)	****	<0.0001
0.64 Vcr:Med8A-S (0.3 Niclo) vs. 0.64 Vcr:Med8A-R (0.3 Niclo)	ns	0.2398
0.64 Vcr:Med8A-S (0.3 Niclo) vs. 0.64 Vcr:Med8A-IL6+ (0.3 Niclo)	****	<0.0001
0.64 Vcr:Med8A-S (0.3 Niclo) vs. 0.64 Vcr:Med8A-S (0.6 Niclo)	ns	0.2763
0.64 Vcr:Med8A-S (0.3 Niclo) vs. 0.64 Vcr:Med8A-R (0.6 Niclo)	ns	0.2488
0.64 Vcr:Med8A-S (0.3 Niclo) vs. 0.64 Vcr:Med8A-IL6+ (0.6 Niclo)	ns	>0.9999
0.64 Vcr:Med8A-R (0.3 Niclo) vs. 0.64 Vcr:Med8A-IL6+ (0.3 Niclo)	ns	0.2835
0.64 Vcr:Med8A-R (0.3 Niclo) vs. 0.64 Vcr:Med8A-S (0.6 Niclo)	****	<0.0001
0.64 Vcr:Med8A-R (0.3 Niclo) vs. 0.64 Vcr:Med8A-R (0.6 Niclo)	****	<0.0001
0.64 Vcr:Med8A-R (0.3 Niclo) vs. 0.64 Vcr:Med8A-IL6+ (0.6 Niclo)	ns	0.0584
0.64 Vcr:Med8A-IL6+ (0.3 Niclo) vs. 0.64 Vcr:Med8A-S (0.6 Niclo)	****	<0.0001
0.64 Vcr:Med8A-IL6+ (0.3 Niclo) vs. 0.64 Vcr:Med8A-R (0.6 Niclo)	****	<0.0001
0.64 Vcr:Med8A-IL6+ (0.3 Niclo) vs. 0.64 Vcr:Med8A-IL6+ (0.6 Niclo)	****	<0.0001
0.64 Vcr:Med8A-S (0.6 Niclo) vs. 0.64 Vcr:Med8A-R (0.6 Niclo)	ns	>0.9999
0.64 Vcr:Med8A-S (0.6 Niclo) vs. 0.64 Vcr:Med8A-IL6+ (0.6 Niclo)	ns	0.6689
0.64 Vcr:Med8A-R (0.6 Niclo) vs. 0.64 Vcr:Med8A-IL6+ (0.6 Niclo)	ns	0.6317
